# Supplementary material for: Data on RNA-seq analysis of Drosophila melanogaster during ageing
Source: Data Brief. 2021 Sep 22;38:107413. doi: 10.1016/j.dib.2021.107413 (PMC8488473; doi:10.1016/j.dib.2021.107413)
Supplement: Supplementary file 1 [file mmc1.xlsx]

## Sheet: Sheet 1 - Day1 vs Day60 differe
	Differential expression analysis of day 60 vs day 1 D. melanogaster			Count per million (CPM) value of all replicates in different time points
Gene ID	LogFC	P-value	FDR	Day 1 Rep 1	Day 1 Rep 2	Day 1 Rep 3	Day 60 Rep 1	Day 60 Rep 2	Day 60 Rep 3
FBgn0000008	0.58464	0.010571	0.0132478	24.1335	22.3582	31.6778	41.6778	42.9329	31.3487
FBgn0000014	-2.12118	2.29581e-11	5.46478e-11	26.1835	24.0993	31.1437	6.71119	3.59773	8.07323
FBgn0000015	-1.58209	2.90253e-07	5.08232e-07	8.54146	12.2176	13.4522	3.39834	4.34126	3.5645
FBgn0000017	0.997009	2.49796e-07	4.38839e-07	40.5642	36.0725	46.4652	82.0945	91.862	69.0237
FBgn0000018	1.35194	3.1366e-07	5.47263e-07	6.77105	8.27744	8.44518	21.2877	22.3059	15.6035
FBgn0000024	-2.29585	8.85325e-29	8.03918e-28	52.3358	57.1479	55.4778	10.9858	10.2895	11.803
FBgn0000028	-2.08104	4.39829e-09	8.8111e-09	7.98238	7.75819	5.50772	1.21827	2.13465	1.6052
FBgn0000032	2.05213	7.52399e-27	5.89572e-26	25.1274	26.1457	25.8696	111.996	117.406	86.1853
FBgn0000036	-3.2514	7.31781e-22	3.88243e-21	11.8649	9.89627	12.7512	0.919049	1.31917	1.34554
FBgn0000037	-1.46386	1.0007e-06	1.68399e-06	8.69676	12.0954	11.7832	3.31285	4.12539	4.22546
FBgn0000038	-2.70498	3.55727e-36	4.89231e-35	64.4181	66.3722	69.7645	7.97221	10.5773	11.8502
FBgn0000039	-2.73689	3.15045e-13	8.58228e-13	10.3429	10.7515	8.67884	1.11141	1.05533	2.21896
FBgn0000042	0.492635	0.00330787	0.00430634	1566.97	1837.62	1808.84	2588.75	2314.61	2321.6
FBgn0000044	-2.74645	5.93087e-36	8.03536e-35	2742.12	2475.5	2636.93	342.784	301.298	508.118
FBgn0000045	-7.22207	5.33932e-184	3.40355e-181	6864.63	7554.34	8495.32	41.5709	47.9697	62.0836
FBgn0000046	-4.178	3.61963e-74	1.92278e-72	1628.53	1477.29	1428.14	67.7745	69.7479	109.13
FBgn0000047	-7.69779	1.81171e-124	3.91483e-122	7249.15	8199.18	10103.7	50.8255	25.9756	44.0723
FBgn0000052	0.672245	0.000115991	0.000168309	68.6112	84.5765	66.5934	121.721	108.052	114.465
FBgn0000057	0.709967	6.17484e-05	9.14216e-05	55.4108	49.9701	44.2955	83.3128	83.1555	74.5475
FBgn0000061	-3.82241	1.11691e-10	2.52473e-10	4.62792	4.18453	3.33802	0.512957	0.287818	0.0236059
FBgn0000063	2.99763	8.05553e-29	7.34095e-28	5.37335	5.03977	3.40478	37.2322	42.5011	29.0353
FBgn0000064	-2.30815	8.15859e-37	1.15958e-35	2876.08	3241.3	3626.59	666.545	597.582	675.932
FBgn0000071	-7.21378	1.37726e-25	9.75483e-25	2.67115	2.38244	3.33802	0	0	0.0472119
FBgn0000075	-2.57352	6.57394e-10	1.40623e-09	5.34229	5.37575	4.7066	0.790809	1.29518	0.472119
FBgn0000077	1.73794	6.20508e-10	1.32933e-09	7.95132	5.00922	9.21292	24.5151	25.0642	23.6059
FBgn0000078	1.59946	2.85126e-14	8.38539e-14	54.479	55.0098	38.0868	168.186	116.135	153.557
FBgn0000079	1.556	2.01496e-14	5.99503e-14	48.0806	54.8266	53.4416	173.85	113.928	163.636
FBgn0000083	-0.573779	0.00329693	0.00429254	297.46	336.748	353.195	222.752	171.156	258.839
FBgn0000084	0.502705	0.00463059	0.0059698	59.0137	65.8835	70.7993	91.0499	83.3234	98.9325
FBgn0000092	-8.22854	1.24383e-42	2.26536e-41	1722.02	1669.42	1487.02	10.366	1.53503	3.84777
FBgn0000097	-1.99953	2.08444e-15	6.67199e-15	361.599	271.017	164.965	70.553	73.4176	51.7914
FBgn0000108	-2.4344	2.06983e-37	3.04013e-36	100.137	94.6865	106.917	16.8207	17.5089	20.7496
FBgn0000114	0.899771	7.96695e-07	1.35049e-06	393.435	349.851	289.239	641.133	723.167	533.329
FBgn0000115	1.482	5.31566e-16	1.7867e-15	32.7992	28.4365	32.5123	81.3251	97.4504	80.0241
FBgn0000116	-0.783955	6.94362e-06	1.10269e-05	1056.31	1164.83	1329	690.099	627.396	716.086
FBgn0000117	1.47692	2.388e-17	8.86307e-17	180.427	197.467	216.303	569.896	575.013	487.651
FBgn0000120	-1.92132	1.72303e-26	1.31617e-25	415.394	452.907	454.838	97.0344	114.456	133.326
FBgn0000121	-1.22336	7.02003e-10	1.49813e-09	586.317	626.703	607.619	193.299	250.474	325.974
FBgn0000139	2.05454	3.19687e-25	2.19123e-24	15.033	16.9825	17.1908	73.3102	64.7591	63.2639
FBgn0000140	3.43842	6.87192e-55	1.99114e-53	20.1889	16.0967	12.9849	191.739	192.814	141.045
FBgn0000146	2.96317	1.21074e-31	1.29386e-30	6.95741	8.00254	11.9501	72.3056	77.6389	57.8817
FBgn0000147	2.19398	4.69551e-25	3.15733e-24	21.2139	19.8231	14.7206	84.5738	98.05	68.6933
FBgn0000150	1.17065	5.54139e-12	1.37767e-11	485.372	544.234	606.517	1220.28	1212.51	1202.51
FBgn0000152	-0.698504	0.0129698	0.0161193	13.2004	12.0954	12.0836	8.0577	5.70839	8.85222
FBgn0000153	-4.60333	1.03974e-101	1.50632e-99	337.093	377.433	351.96	11.4347	13.9592	17.8933
FBgn0000157	-2.4309	5.47699e-15	1.69811e-14	11.7717	12.9201	14.5204	2.26556	1.99074	2.90353
FBgn0000158	3.85337	2.82305e-39	4.49888e-38	2.73327	2.04645	2.57027	33.8552	44.6358	26.7219
FBgn0000166	5.22675	1.85911e-76	1.08724e-74	1.64617	1.83264	1.33521	50.3126	77.615	50.8472
FBgn0000173	0.690546	0.00017383	0.000249371	118.99	124.956	161.994	213.497	236.563	198.195
FBgn0000179	-3.00111	1.29066e-13	3.61719e-13	4.62792	5.10086	3.73858	0.683943	0.383758	0.566542
FBgn0000180	-1.27469	0.000877846	0.00119187	4.28626	2.68788	2.50351	1.28239	1.51105	1.06227
FBgn0000181	1.50305	1.4075e-19	6.22198e-19	496.492	505.443	539.59	1483.52	1513.32	1314.21
FBgn0000182	-4.51849	9.09406e-15	2.77236e-14	2.08101	1.74101	1.20169	0.0854929	0.0719545	0.0472119
FBgn0000183	1.23653	4.1156e-11	9.57128e-11	63.3621	76.3296	82.6826	184.259	188.473	144.657
FBgn0000206	-3.2752	2.15455e-28	1.91017e-27	25.8729	27.398	25.9364	2.00908	2.42247	3.63531
FBgn0000212	1.29011	4.529e-12	1.13528e-11	41.0301	45.0219	52.8742	122.041	111.05	102.096
FBgn0000221	1.70357	5.17444e-13	1.38358e-12	11.2126	8.49124	8.27828	29.3882	30.7486	29.6727
FBgn0000228	1.17893	1.60466e-10	3.58469e-10	41.3096	36.2252	41.4581	89.682	99.9209	76.5068
FBgn0000233	-2.29626	0.00034709	0.000486537	1.05603	1.34394	2.47013	0.0641197	0.647591	0.283271
FBgn0000239	1.06636	2.94031e-10	6.43868e-10	99.2362	94.2895	99.7733	211.531	217.183	177.186
FBgn0000241	-1.14057	0.00419847	0.00542863	3.72718	4.33725	6.97645	1.92359	1.75089	3.06877
FBgn0000246	1.80117	1.4928e-12	3.86824e-12	6.42939	6.53643	7.67743	25.3059	25.7357	19.9942
FBgn0000247	0.505114	0.00619827	0.00790613	42.4278	44.5027	45.3302	69.3134	58.4751	56.9847
FBgn0000250	0.569042	0.000536417	0.000741572	326.936	341.299	291.075	481.175	500.78	419.619
FBgn0000251	2.22332	7.49338e-36	1.00561e-34	36.5885	36.4696	41.2912	175.944	194.493	157.074
FBgn0000253	-0.515772	0.00140294	0.0018784	1146.85	1095.74	1096.94	748.02	856.907	700.388
FBgn0000256	-1.21854	2.68672e-11	6.34666e-11	180.706	159.654	119.601	63.4357	67.3255	63.5944
FBgn0000257	1.2175	4.15344e-11	9.65224e-11	30.625	31.9796	28.8738	77.4993	68.7646	63.0278
FBgn0000259	1.30422	1.67786e-13	4.67258e-13	88.4585	90.5936	98.6383	220.294	264.265	193.356
FBgn0000261	0.563099	0.0254178	0.0307888	379.8	411.856	322.319	547.005	324.635	739.834
FBgn0000274	-2.4523	1.7043e-20	8.17461e-20	43.4838	38.5466	26.17	5.40743	7.86703	6.20836
FBgn0000276	1.74552	3.49231e-06	5.66456e-06	5.43547	5.83391	2.83731	9.04087	14.6547	22.8505
FBgn0000277	3.48932	9.71951e-10	2.0553e-09	0.807556	0.610881	0.166901	3.29148	4.48517	9.84367
FBgn0000279	2.41162	9.61204e-07	1.61988e-06	0.528017	0.427617	0.300421	1.15415	2.59036	2.92714
FBgn0000283	2.20878	8.90011e-34	1.07247e-32	45.161	45.6328	47.4332	216.318	240.28	174.33
FBgn0000287	-2.37496	2.91129e-18	1.15879e-17	22.8911	24.8934	18.8264	4.85172	3.59773	4.13104
FBgn0000289	1.3126	3.40419e-14	9.96328e-14	93.7076	98.2296	107.918	249.96	271.556	214.129
FBgn0000299	-3.30465	2.12399e-69	9.81116e-68	544.448	574.961	569.966	58.1138	48.6892	61.4226
FBgn0000303	-3.49302	1.82313e-34	2.29448e-33	26.4319	26.1457	29.0407	2.30831	1.91879	2.90353
FBgn0000307	1.34264	8.12241e-13	2.14306e-12	36.4021	37.111	42.5931	98.5306	109.539	82.9276
FBgn0000308	0.724596	7.30162e-06	1.15767e-05	394.553	436.016	452.535	681.998	734.56	676.239
FBgn0000316	2.06885	7.32215e-26	5.31607e-25	23.0464	20.1591	26.6707	99.2145	104.67	85.8784
FBgn0000318	0.751185	3.45507e-06	5.60559e-06	84.3275	85.9204	89.4588	135.805	148.538	147.041
FBgn0000320	-1.78226	6.97248e-12	1.72138e-11	23.7297	27.0315	32.2118	6.92492	7.29139	9.60761
FBgn0000326	1.23102	6.22305e-09	1.22871e-08	13.6974	16.0356	12.9181	32.8079	32.7873	32.9539
FBgn0000330	1.37701	1.70124e-11	4.09538e-11	15.4057	15.7302	17.1574	42.3617	42.4532	38.9262
FBgn0000339	0.476608	0.00563779	0.00722373	51.2177	55.2542	56.5126	68.5439	80.5411	74.878
FBgn0000346	-1.97934	9.36192e-24	5.67008e-23	80.1344	93.1593	76.3404	20.5397	24.4645	17.4212
FBgn0000351	6.27022	3.57875e-102	5.24431e-100	0.621197	0.855233	1.13493	68.3302	74.1132	56.6542
FBgn0000352	2.35416	7.2802e-25	4.8291e-24	11.8338	11.79	16.5566	72.156	74.9526	56.1113
FBgn0000355	6.92981	1.89327e-90	1.89961e-88	0.683317	0.641425	0.767743	50.8469	100.065	102.733
FBgn0000356	12.3253	2.21915e-12	5.68567e-12	0	0	0	0.641197	47.514	4.06022
FBgn0000357	5.31641	2.48542e-09	5.07799e-09	0.869676	1.16067	0.667603	3.44109	94.1165	11.1184
FBgn0000358	7.67363	1.85176e-09	3.82565e-09	0	0.244352	0	1.66711	45.859	5.00446
FBgn0000359	5.45258	3.41295e-09	6.89677e-09	0.0621197	0	0	0.534331	2.03871	0.613754
FBgn0000360	3.79963	5.00051e-09	9.97136e-09	0.186359	0.0610881	0	0.940422	1.67894	0.967843
FBgn0000376	3.39069	5.92145e-59	1.96595e-57	11.8027	11.2402	9.88052	121.977	128.031	90.3399
FBgn0000377	1.66244	2.72576e-18	1.08664e-17	18.5738	18.9373	19.0267	61.3411	60.0581	55.0018
FBgn0000384	1.9677	8.23323e-24	5.01987e-23	25.1274	24.4963	30.209	102.014	117.526	89.3012
FBgn0000394	-0.729446	0.000795383	0.00108337	29.1652	30.3608	26.0699	15.9231	15.6621	19.2152
FBgn0000395	-1.38255	5.0358e-09	1.00393e-08	32.3022	30.5746	38.5875	12.9949	10.6013	14.7537
FBgn0000404	4.69296	5.16142e-97	6.45127e-95	33.3272	32.8348	44.3956	965.941	1072.22	792.144
FBgn0000405	4.78252	6.23069e-107	9.57049e-105	73.1459	66.0362	81.4476	2031.27	2364.16	1611.2
FBgn0000411	-1.88087	2.47301e-08	4.66949e-08	12.1444	10.2323	8.4118	2.0732	2.39848	3.75334
FBgn0000412	2.41704	1.51139e-42	2.74093e-41	65.2878	61.3324	66.4265	336.714	383.086	298.497
FBgn0000414	0.475335	0.00612626	0.00781897	55.9077	55.6512	51.3053	77.4138	79.2939	66.3799
FBgn0000416	-0.683017	0.000158545	0.000227829	928.286	1013.15	1091.56	658.808	520.423	680.441
FBgn0000422	-3.18542	5.65812e-50	1.3662e-48	126.445	160.417	152.481	13.8498	13.9352	19.8054
FBgn0000426	2.66848	1.3254e-32	1.49536e-31	10.9331	8.67451	11.6497	57.4085	79.7496	59.723
FBgn0000427	3.51462	2.75891e-08	5.19471e-08	1.36663	2.47407	2.97083	52.2789	18.7561	5.1697
FBgn0000439	-2.2772	1.07692e-06	1.80772e-06	2.36055	2.19917	3.17111	0.812182	0.311803	0.424907
FBgn0000448	-2.40728	9.77306e-13	2.56319e-12	8.47934	7.14731	8.67884	1.17553	1.70292	1.65242
FBgn0000451	-0.849605	0.00591592	0.00756338	11.399	8.06363	10.3145	3.97542	6.69177	5.71264
FBgn0000454	0.861702	2.52796e-06	4.14148e-06	200.336	259.502	243.174	441.165	363.946	451.794
FBgn0000459	-1.17155	0.00127266	0.00170791	5.06276	4.79541	6.94307	2.50067	1.77488	3.06877
FBgn0000463	1.96122	1.68165e-15	5.43181e-15	10.7778	14.539	19.0601	57.9001	64.9749	48.2505
FBgn0000464	-1.17235	0.000318781	0.00044826	7.85814	5.80337	6.84293	2.28693	3.26194	3.44647
FBgn0000473	0.843878	0.001785	0.00237077	19.5056	20.9838	20.3953	37.8092	22.114	47.2827
FBgn0000482	1.10527	9.92703e-08	1.79594e-07	15.8405	15.6996	17.9919	34.0903	36.6728	34.4647
FBgn0000489	-2.216	1.95562e-25	1.36647e-24	191.142	163.411	136.057	31.9957	28.3501	43.3641
FBgn0000490	-1.61505	4.1066e-08	7.62638e-08	17.3935	15.1804	26.9712	5.89901	6.61982	6.7513
FBgn0000499	0.933341	1.80327e-07	3.20328e-07	68.0211	66.3111	56.4792	130.013	128.319	100.325
FBgn0000504	-1.25139	3.25985e-08	6.0965e-08	33.6689	38.119	38.7544	14.0208	13.0238	18.6959
FBgn0000520	2.27717	1.94722e-24	1.23386e-23	12.6103	10.5682	16.0225	65.3593	64.7351	57.7637
FBgn0000524	2.57142	6.40761e-34	7.78747e-33	14.0701	17.9904	17.7582	102.1	112.657	77.6635
FBgn0000527	-8.39668	2.39783e-160	1.09178e-157	2470.62	1721.16	1361.41	4.25327	5.2287	6.72769
FBgn0000533	3.13475	3.31445e-48	7.33609e-47	6.42939	7.75819	7.17673	62.8586	65.5266	56.6778
FBgn0000535	-2.116	1.3495e-09	2.81952e-09	12.455	11.9122	13.3187	1.56025	3.40585	3.65892
FBgn0000541	1.35234	3.90799e-12	9.83478e-12	79.6685	79.781	100.474	223.649	256.11	176.974
FBgn0000542	-3.75349	6.94343e-27	5.45085e-26	19.9404	17.2574	27.7055	1.58162	1.1033	2.05372
FBgn0000543	1.17185	7.32046e-09	1.43892e-08	27.1774	31.0327	38.1201	78.3756	69.0524	66.734
FBgn0000546	1.43181	3.1359e-11	7.36545e-11	20.9965	21.6557	30.4093	66.2997	71.4269	57.3624
FBgn0000547	1.05526	1.96295e-08	3.73629e-08	56.9016	54.7349	64.2902	126.786	137.601	96.8787
FBgn0000557	-0.888734	4.9977e-06	8.02464e-06	214.468	209.349	266.04	125.162	100.904	141.234
FBgn0000559	1.00063	1.63058e-09	3.38406e-09	2670.18	2744.69	2874.67	5856.88	5147.05	5333.62
FBgn0000560	-3.7289	6.46843e-14	1.85275e-13	3.41658	2.38244	2.40337	0.0854929	0.287818	0.236059
FBgn0000564	-6.35624	4.63003e-26	3.41203e-25	11.8338	9.77409	6.24209	0.0427464	0	0.283271
FBgn0000566	1.95426	4.45341e-30	4.39446e-29	34.8802	38.4855	39.2884	145.017	141.798	143.571
FBgn0000567	-3.89025	1.45549e-71	7.3344e-70	94.8568	99.146	101.509	6.9463	5.34862	7.29423
FBgn0000568	-1.12457	9.36913e-08	1.69717e-07	168.313	141.908	94.7329	66.6845	56.2924	59.062
FBgn0000576	-2.63017	4.63506e-08	8.57281e-08	3.35446	3.08495	3.93886	0.192359	0.767515	0.708178
FBgn0000577	-2.61439	4.08524e-10	8.87118e-10	5.55971	5.6201	4.7066	1.28239	0.551651	0.684572
FBgn0000578	-1.34086	9.98958e-11	2.26695e-10	191.173	168.695	110.522	62.8159	66.8458	52.7829
FBgn0000581	1.36044	2.78809e-13	7.63924e-13	59.0758	55.6818	63.3889	156.794	174.25	120.91
FBgn0000588	3.62753	7.10616e-44	1.3644e-42	5.77713	5.49793	9.34644	83.1205	98.6257	70.983
FBgn0000592	1.66081	1.31467e-08	2.5372e-08	16.6481	26.6344	32.3787	74.6139	53.5342	107.69
FBgn0000611	0.8579	1.72242e-06	2.85184e-06	80.8799	77.9484	98.1043	162.116	159.763	138.071
FBgn0000617	1.98003	3.98709e-17	1.45607e-16	8.16874	8.79668	10.1476	36.0566	40.1746	29.4838
FBgn0000618	1.9998	9.12724e-16	3.0068e-15	8.10662	6.62806	7.44377	23.6388	33.8426	30.2864
FBgn0000625	-1.48071	0.000183003	0.000262206	3.26128	2.81005	2.90407	0.748063	0.935409	1.48717
FBgn0000629	1.97374	4.42874e-26	3.26748e-25	23.2638	21.4114	21.0295	87.9294	92.2697	74.2643
FBgn0000633	-3.22072	7.65303e-27	5.98947e-26	14.7224	19.1817	16.6233	1.58162	1.96676	1.79405
FBgn0000635	-1.21819	5.92974e-08	1.08853e-07	81.2526	85.0346	77.9093	36.2917	23.745	42.9392
FBgn0000636	-0.587572	0.00746054	0.0094519	54.1373	58.614	67.528	37.8092	30.3648	49.9974
FBgn0000639	-12.6939	2.69476e-212	2.45397e-209	173.034	235.311	274.285	0	0	0.0944237
FBgn0000640	-9.18038	3.27506e-184	2.19757e-181	106.535	114.998	135.59	0.0854929	0.287818	0.236059
FBgn0000644	1.12116	0.0414906	0.0493482	0.745436	0.488705	0.133521	0.833556	1.41511	0.708178
FBgn0000658	-5.31287	7.1776e-20	3.26928e-19	5.24911	4.73433	12.384	0.170986	0.287818	0.0944237
FBgn0000659	-0.741939	0.000961938	0.00130271	33.3893	36.7139	36.7849	21.3946	16.4776	24.9751
FBgn0000662	1.54107	3.62654e-17	1.3305e-16	52.6464	50.3671	57.7143	162.928	171.684	127.307
FBgn0000667	-2.61578	2.30995e-51	5.84316e-50	979.876	982.419	1012.12	170.708	165.495	142.155
FBgn0000709	1.46778	1.7346e-14	5.17781e-14	28.544	27.8256	32.8794	85.7707	88.576	69.4487
FBgn0000711	-0.878639	1.44659e-07	2.58588e-07	120.326	118.175	114.327	65.3807	67.4214	56.3474
FBgn0000719	0.595143	0.00172656	0.00229544	32.675	38.2717	39.689	58.8405	56.3164	49.6433
FBgn0000723	-1.3886	1.85289e-11	4.44534e-11	95.7265	88.5777	92.4964	32.6797	27.5586	43.789
FBgn0000808	4.05213	1.44494e-19	6.38088e-19	0.310599	1.46611	0.867884	15.0895	16.8134	11.4961
FBgn0000810	1.71331	2.72174e-14	8.01558e-14	12.5792	15.4553	15.0211	49.2225	53.6061	36.542
FBgn0000826	5.77879	1.08302e-92	1.13176e-90	1.89465	1.31339	2.60365	93.9139	128.439	93.7864
FBgn0000927	5.78411	3.53754e-75	1.96943e-73	5.55971	4.42889	10.1476	366.23	417.6	318.302
FBgn0000996	4.1302	4.48283e-85	3.66356e-83	14.6602	14.4168	17.3577	296.147	289.089	217.481
FBgn0001075	-3.93274	7.49435e-26	5.42872e-25	12.983	9.9879	16.2561	0.705316	0.74353	1.08587
FBgn0001077	-2.04216	0.000241669	0.000343024	1.30451	0.549793	0.667603	0.213732	0.191879	0.188847
FBgn0001078	1.70282	1.29992e-15	4.2288e-15	23.5744	20.6478	31.5442	79.658	90.5428	74.099
FBgn0001079	1.91981	3.51585e-17	1.29063e-16	9.41113	8.55233	9.31306	35.9925	36.6488	29.1769
FBgn0001083	-4.40031	5.41307e-41	9.28819e-40	21.0275	25.4126	26.7041	0.940422	0.911424	1.55799
FBgn0001084	2.49488	1.06321e-21	5.55981e-21	3.97566	4.97868	4.039	24.4296	26.1915	21.5994
FBgn0001085	1.68716	3.05111e-16	1.04398e-15	18.0768	16.9825	17.0239	52.8987	66.3181	46.5037
FBgn0001086	3.51559	1.22833e-61	4.41127e-60	16.8966	12.6452	13.3521	170.43	184.228	129.313
FBgn0001087	1.30632	4.72834e-13	1.26749e-12	47.0246	45.2357	48.034	120.994	125.801	95.5568
FBgn0001089	-1.11372	0.000855091	0.00116221	13.2004	11.8205	15.7554	8.07908	3.66968	6.72769
FBgn0001090	-2.43557	1.33244e-31	1.42153e-30	103.802	127.246	133.688	19.642	19.9314	26.9344
FBgn0001091	-1.70287	1.78631e-20	8.53266e-20	2618.13	2857.46	3569.64	904.387	967.045	876.134
FBgn0001092	1.02481	4.53486e-09	9.07471e-09	805.91	907.433	1014.69	1941.67	1875.66	1660.82
FBgn0001099	-1.08011	0.00596122	0.00761747	3.3234	3.84855	1.96943	1.5175	1.12729	1.5816
FBgn0001104	1.70386	8.47511e-21	4.14617e-20	47.5216	55.3764	59.183	176.778	194.205	150.606
FBgn0001105	0.633106	0.000388072	0.000542195	166.854	176.789	217.071	287.149	312.019	260.704
FBgn0001108	0.866163	6.48849e-07	1.10709e-06	68.6112	70.5567	81.6145	139.909	137.625	119.706
FBgn0001114	-3.40217	2.71058e-40	4.52911e-39	244.193	267.138	219.675	27.7424	14.0551	25.8249
FBgn0001120	5.82389	4.94105e-90	4.84565e-88	4.00672	5.10086	8.17814	289.287	388.818	293.965
FBgn0001122	-0.538395	0.00286985	0.00375298	81.8738	85.0957	82.2153	63.3502	57.2758	48.2977
FBgn0001123	-1.34427	2.66581e-11	6.29845e-11	67.0893	66.922	63.7227	23.019	22.2579	31.3959
FBgn0001128	-2.85856	5.89914e-50	1.4217e-48	2510.85	2720.47	3187.84	398.803	338.162	407.438
FBgn0001133	1.20791	1.72956e-10	3.85223e-10	22.9532	22.4804	24.0337	48.4103	56.5802	53.491
FBgn0001134	-1.32883	0.00322691	0.00420396	3.10599	2.10754	3.97224	0.72669	1.05533	1.84126
FBgn0001138	-4.00522	1.72541e-15	5.56894e-15	6.27409	3.66529	5.2073	0.256479	0.143909	0.519331
FBgn0001139	1.77881	7.42341e-24	4.5459e-23	82.0291	79.9643	85.8204	285.546	318.255	235.989
FBgn0001142	1.58946	1.00956e-19	4.53521e-19	161.511	156.019	182.456	499.3	545.967	441.478
FBgn0001145	-2.16688	2.73366e-26	2.05492e-25	916.079	873.987	865.047	187.486	150.913	242.952
FBgn0001147	-1.67396	2.86119e-05	4.33583e-05	2.60903	3.26821	1.73577	0.812182	0.815485	0.708178
FBgn0001148	-1.89674	0.00229584	0.00302623	1.24239	1.09959	1.33521	0.683943	0.119924	0.141636
FBgn0001149	1.26247	5.23535e-12	1.3049e-11	273.73	360.756	356.934	707.625	754.635	884.491
FBgn0001150	-1.75897	0.000255902	0.000362822	1.24239	2.8406	2.83731	0.406091	0.719545	0.897025
FBgn0001169	2.0094	1.20775e-26	9.29243e-26	21.4624	22.7553	25.6693	92.6102	101.384	83.9663
FBgn0001170	-2.50346	9.23577e-08	1.67421e-07	2.08101	1.98536	1.26845	0.341972	0.191879	0.377695
FBgn0001179	1.87167	1.37305e-15	4.45533e-15	8.91418	12.3398	13.4188	42.6396	45.8111	36.9197
FBgn0001180	1.87511	4.25297e-15	1.32765e-14	12.7967	12.8285	18.0253	54.0743	62.5045	42.0186
FBgn0001185	1.27625	7.75243e-08	1.41315e-07	10.4982	10.6293	11.4494	28.0844	28.0143	21.7411
FBgn0001186	-0.707448	1.81426e-05	2.79854e-05	291.062	286.839	330.33	179.77	189.768	179.712
FBgn0001187	-2.13895	2.61449e-24	1.64036e-23	175.768	206.447	203.352	43.067	33.3149	54.3645
FBgn0001197	3.06059	4.28336e-53	1.16436e-51	72.3384	74.1915	87.8566	633.481	766.364	535.241
FBgn0001202	0.996466	8.67105e-09	1.69577e-08	37.862	38.0273	39.8893	74.3361	77.8068	75.7278
FBgn0001206	3.27998	3.14331e-48	6.98155e-47	6.24303	6.84187	7.57729	71.5148	70.8752	55.6628
FBgn0001215	0.830451	7.9909e-07	1.35419e-06	204.374	205.714	209.861	356.377	414.53	317.783
FBgn0001216	-3.50175	1.33577e-66	5.69556e-65	267.891	263.076	261.133	17.4833	24.3446	27.2649
FBgn0001217	-2.47394	1.62469e-33	1.93581e-32	238.136	217.565	152.047	29.9011	38.4477	39.3275
FBgn0001218	0.955514	3.09495e-08	5.80344e-08	324.016	392.369	395.788	759.412	723.167	643.923
FBgn0001222	2.11773	1.1306e-32	1.28239e-31	47.4595	49.8479	53.9757	229.805	228.576	189.438
FBgn0001224	-1.24458	1.0223e-07	1.84713e-07	91.1917	151.957	139.562	46.3799	44.3	68.4572
FBgn0001225	2.81381	9.52103e-10	2.01533e-09	62.8962	403.12	325.423	1912.33	1947.98	1632.44
FBgn0001226	3.52112	1.48643e-23	8.91368e-23	38.6385	131.95	107.517	1078.28	1165.5	907.931
FBgn0001227	-1.14996	0.0132157	0.0164042	1.21133	0.733057	0.901264	0.491584	0.335788	0.424907
FBgn0001228	-2.06471	1.04685e-05	1.64181e-05	5.0317	3.97073	1.93605	0.748063	0.575636	1.22751
FBgn0001229	-2.36193	1.70684e-05	2.63668e-05	3.3234	16.677	18.0587	3.22736	1.29518	2.73829
FBgn0001230	-3.30866	4.45384e-10	9.64042e-10	38.3279	313.962	229.822	25.0708	13.8632	18.6487
FBgn0001233	1.43567	2.66723e-06	4.36236e-06	516.805	1221.82	1549.14	3123.55	3104.77	2581.92
FBgn0001234	-1.95025	2.03276e-11	4.86131e-11	344.361	788.281	335.304	115.971	107.548	148.151
FBgn0001235	-2.16346	2.48862e-25	1.72058e-24	69.8225	76.1768	91.3949	18.4878	15.0625	18.6723
FBgn0001248	0.641533	7.44994e-05	0.000109511	285.564	313.504	274.285	464.141	434.821	441.714
FBgn0001250	-1.30986	3.41725e-10	7.45747e-10	82.6192	79.4145	77.1415	32.6797	23.9129	38.1708
FBgn0001257	-1.49233	5.85099e-11	1.34574e-10	186.39	258.952	299.654	85.6852	68.2609	107.1
FBgn0001258	-0.911239	1.66367e-05	2.57342e-05	74.6679	83.1714	81.2139	44.3494	30.5807	49.9265
FBgn0001259	-4.55242	2.36805e-39	3.78324e-38	31.2151	27.1537	17.9251	0.72669	1.15127	1.32193
FBgn0001263	-2.70003	1.01592e-34	1.3004e-33	60.8152	57.209	65.6588	8.54929	8.27477	11.0476
FBgn0001269	-2.88955	7.44605e-18	2.86884e-17	12.2997	11.5456	8.84574	1.58162	1.12729	1.6052
FBgn0001276	2.37295	2.2868e-18	9.17094e-18	3.29234	4.30671	4.13914	19.3428	22.2819	18.4362
FBgn0001280	0.871489	2.04396e-06	3.36802e-06	61.6227	53.5743	44.9297	85.2578	108.627	94.9903
FBgn0001281	-2.38058	3.44582e-21	1.73708e-20	77.6807	72.1145	45.6307	8.95538	14.7507	13.2901
FBgn0001285	2.205	1.98115e-13	5.49202e-13	7.48542	8.4607	8.04462	51.253	23.4092	33.5912
FBgn0001291	0.590052	0.000486635	0.000674873	57.8024	58.1253	53.4082	86.1341	85.506	79.4104
FBgn0001296	-1.37326	4.8899e-11	1.13101e-10	71.5308	86.684	92.9637	31.7179	25.9036	37.8639
FBgn0001297	-1.45754	7.82834e-15	2.39912e-14	240.9	231.677	281.228	85.8135	78.8862	106.038
FBgn0001308	0.655662	6.96578e-05	0.000102655	155.983	146.672	156.086	254.32	238.577	219.323
FBgn0001311	-8.35913	7.79844e-194	5.52346e-191	199.311	200.43	211.931	0.812182	0.719545	0.283271
FBgn0001313	-2.3094	1.35736e-06	2.26121e-06	2.51585	3.23767	1.46873	0.427464	0.719545	0.283271
FBgn0001316	-0.61442	0.000239813	0.000340466	189.154	157.485	175.513	115.693	110.354	110.122
FBgn0001319	-2.38193	4.05833e-08	7.53893e-08	2.04995	2.96277	2.30323	0.534331	0.287818	0.542936
FBgn0001320	-1.54215	1.58118e-06	2.62378e-06	9.75279	9.95736	14.0197	3.95405	2.95014	4.50873
FBgn0001321	-3.52066	3.31057e-18	1.31321e-17	6.21197	5.07031	4.07238	0.448838	0.407742	0.448513
FBgn0001323	-2.16664	2.54152e-07	4.46368e-07	10.4672	10.3239	15.6553	1.98771	1.51105	4.50873
FBgn0001325	-1.08743	0.0300196	0.0361534	0.869676	0.610881	1.40197	0.341972	0.479697	0.519331
FBgn0001330	2.36584	7.21224e-18	2.7838e-17	8.821	7.81928	15.0211	56.5322	58.9308	46.3857
FBgn0001341	1.61718	1.86402e-12	4.79121e-12	11.4921	15.0582	16.9237	43.6869	50.1523	38.0528
FBgn0001404	0.723597	0.000261946	0.000371102	55.8767	61.2714	84.6187	114.56	109.035	105.802
FBgn0001491	1.24966	6.26716e-12	1.55116e-11	27.4569	27.3369	29.1409	61.5976	71.4988	64.0193
FBgn0001565	1.83332	4.469e-29	4.11077e-28	96.534	96.733	99.9068	345.562	344.926	339.571
FBgn0001612	2.63107	6.95911e-34	8.43122e-33	9.53537	9.19376	9.94729	63.393	63.296	48.5574
FBgn0001624	-0.947526	1.28848e-08	2.48854e-08	187.353	182.378	199.313	101.352	100.64	89.0652
FBgn0001941	1.72354	2.64733e-23	1.55533e-22	50.1306	48.5956	58.2817	166.091	172.211	173.74
FBgn0001942	0.389374	0.0162915	0.0200716	1705.4	1653.04	1771.48	2315.04	2126.62	2179.87
FBgn0001961	0.553881	0.000599671	0.000825171	111.412	103.483	112.157	153.759	162.665	157.31
FBgn0001965	0.90196	5.68149e-06	9.07686e-06	27.6433	28.3754	34.3816	59.1611	58.4751	49.1712
FBgn0001977	0.395577	0.0245261	0.0297481	45.8754	45.3274	49.0688	56.5749	65.2867	60.384
FBgn0001978	1.70264	6.73841e-21	3.32461e-20	72.3073	67.7161	81.8148	245.322	263.833	204.38
FBgn0001986	1.40545	2.13647e-09	4.39107e-09	18.3253	23.4884	29.5748	71.1942	66.0543	49.5961
FBgn0001989	-1.45241	8.9525e-18	3.42646e-17	312.245	310.725	351.126	107.187	120.548	123.86
FBgn0001990	2.47451	5.60902e-32	6.12763e-31	11.6164	10.782	9.78038	61.4266	64.3034	50.5403
FBgn0001991	-2.47804	4.66181e-35	6.02773e-34	120.792	111.18	141.732	19.9198	20.7469	25.5888
FBgn0001992	-3.0567	2.0374e-12	5.22843e-12	2.14313	2.90168	2.77055	0.299225	0.359773	0.259665
FBgn0001994	1.80914	2.15187e-19	9.33134e-19	36.1847	32.0712	43.6946	131.21	149.665	107.407
FBgn0001995	1.60319	4.04743e-15	1.26472e-14	20.9033	20.3118	27.8057	68.2233	74.377	64.8455
FBgn0002021	0.660456	0.000323489	0.000454553	35.5946	32.6821	30.3426	51.082	53.0785	49.4072
FBgn0002022	1.17726	8.85908e-12	2.1741e-11	38.3589	43.1587	38.4873	85.5356	91.8859	90.0566
FBgn0002023	-1.7786	3.54837e-09	7.16248e-09	11.2126	12.4314	10.1142	3.44109	3.74164	2.50223
FBgn0002031	1.12051	3.7307e-12	9.39604e-12	145.95	149.819	149.143	313.951	342.192	298.237
FBgn0002036	-1.24068	6.35657e-13	1.69185e-12	138.713	139.403	112.958	48.3035	56.988	57.7401
FBgn0002044	1.07813	2.13772e-09	4.39295e-09	69.9778	74.3137	86.9887	163.954	178.639	140.03
FBgn0002069	1.48097	5.03475e-10	1.08536e-09	14.6292	14.3862	19.2937	53.6468	42.6211	36.7072
FBgn0002121	1.54504	1.66819e-18	6.76671e-18	69.3256	66.6776	79.0108	208.218	227.4	184.386
FBgn0002183	2.65151	4.83895e-43	8.92791e-42	32.3022	33.0792	36.9184	237.179	222.651	174.165
FBgn0002283	1.52416	7.2584e-16	2.41549e-15	24.6615	26.3901	29.2076	75.5543	84.3067	68.1975
FBgn0002306	-2.8287	8.35452e-37	1.1861e-35	72.649	76.6655	78.0094	10.537	8.17883	12.7472
FBgn0002354	0.553307	0.0208198	0.0254147	12.7967	11.3318	12.8514	18.3169	19.2358	16.0048
FBgn0002413	1.86373	3.01902e-24	1.88213e-23	86.1911	97.9547	106.716	373.112	374.955	296.892
FBgn0002431	0.593458	0.000827587	0.00112591	85.2903	92.4568	106.85	152.861	143.285	127.59
FBgn0002440	-8.36654	8.24073e-63	3.10831e-61	28.7614	20.3423	15.8556	0.0427464	0.143909	0
FBgn0002441	1.01831	2.8596e-09	5.81081e-09	51.5904	52.9328	50.1704	105.156	112.729	91.0953
FBgn0002466	3.81726	5.6328e-57	1.75581e-55	7.05059	4.82596	6.54251	86.6257	100.736	69.3778
FBgn0002521	1.07182	2.2502e-08	4.25951e-08	48.1428	55.9872	64.7909	126.059	126.472	98.2007
FBgn0002522	-1.62875	2.69552e-05	4.0945e-05	2.91963	3.45148	2.63703	0.705316	0.887439	1.27472
FBgn0002524	1.68845	7.16854e-18	2.76777e-17	28.8235	32.2545	38.4206	113.171	111.386	92.1576
FBgn0002525	2.39369	5.27077e-40	8.71557e-39	39.446	41.8148	39.5555	216.575	234.908	174.778
FBgn0002526	-1.76538	2.74995e-17	1.01827e-16	92.1856	87.7225	114.928	28.9821	23.6491	32.8831
FBgn0002531	-4.69906	3.5812e-12	9.03198e-12	2.01889	2.62679	1.13493	0	0.0239848	0.188847
FBgn0002542	3.40105	9.72888e-57	2.99598e-55	15.9337	11.9427	12.8514	160.769	148.442	114.607
FBgn0002543	-1.68894	9.60005e-05	0.000140003	2.36055	3.72637	4.07238	1.34651	0.599621	1.13308
FBgn0002552	2.54462	4.53233e-35	5.86627e-34	14.6602	12.859	14.5871	82.0091	94.4763	66.2619
FBgn0002562	-7.69359	1.09945e-49	2.61695e-48	11.43	17.2268	21.6971	0	0.0959394	0.141636
FBgn0002563	-2.56033	3.44078e-26	2.56529e-25	75.258	101.528	124.641	14.5338	14.9905	20.9857
FBgn0002564	-8.73248	2.49056e-169	1.32301e-166	154.833	170.497	115.328	0.427464	0.143909	0.424907
FBgn0002565	-3.78155	2.33973e-19	1.01215e-18	17.5488	17.9904	20.5956	1.41063	0.527667	2.05372
FBgn0002566	0.778709	5.00189e-06	8.03036e-06	56.3426	52.4136	50.5042	91.0499	94.4283	83.8011
FBgn0002571	1.34612	4.64675e-07	8.00668e-07	12.7967	12.2176	16.3897	46.3371	27.5826	29.5782
FBgn0002573	-1.02007	0.0124563	0.0155129	2.60903	2.35189	2.40337	0.983168	0.815485	1.77044
FBgn0002576	-1.57556	0.000289663	0.000408961	3.26128	2.26026	4.43956	1.43201	1.17526	0.684572
FBgn0002578	0.896559	0.0178402	0.0219013	4.00672	5.16194	6.27547	11.9049	4.94088	11.3545
FBgn0002579	0.830579	7.10586e-07	1.20807e-06	959.936	933.701	1055.21	1591.43	1687	1898.2
FBgn0002592	-3.19274	2.38029e-10	5.24842e-10	1.49087	1.89373	1.36859	0.213732	0.191879	0.0944237
FBgn0002593	0.397561	0.021564	0.0262628	1613.5	1618.41	1814.58	2107.04	1971.58	2475.84
FBgn0002622	1.00816	1.46841e-09	3.05695e-09	1367.16	1387.55	1566.6	2834.92	2760.92	2979.16
FBgn0002626	1.01547	1.91792e-09	3.9572e-09	1151.67	1117.06	1257.63	2149.1	2273.91	2613.18
FBgn0002638	2.90641	1.27971e-53	3.54674e-52	68.3317	67.7467	77.2751	526.7	606.145	448.395
FBgn0002641	1.58932	1.29872e-16	4.55499e-16	18.7912	21.5641	20.2618	61.8541	63.5119	54.4589
FBgn0002643	-0.909547	3.89182e-07	6.74416e-07	78.6746	83.1103	84.1847	44.0075	47.9697	37.2502
FBgn0002673	2.35187	1.34959e-26	1.0365e-25	34.1348	30.0248	20.3619	153.267	157.173	113.639
FBgn0002707	3.04655	2.05463e-24	1.29933e-23	2.98175	3.81801	4.8735	39.113	30.7246	25.2583
FBgn0002715	0.778698	0.000705535	0.000965011	31.4326	26.6955	18.3925	44.3708	48.6892	36.0463
FBgn0002723	0.533064	0.0209085	0.0255157	14.1944	16.0356	19.0601	23.6815	24.4406	22.3312
FBgn0002733	-1.10675	0.000521719	0.000721801	9.16266	9.2243	12.3173	3.3556	4.84494	5.92509
FBgn0002736	2.42296	3.23127e-31	3.385e-30	19.4435	24.985	30.0755	136.489	140.335	118.1
FBgn0002772	-5.3254	2.36032e-119	4.77646e-117	4879.69	4959.19	5767.12	117.147	109.059	157.64
FBgn0002773	-5.52004	3.13643e-128	7.68968e-126	18412.1	19412	21973	397.285	364.953	522.588
FBgn0002775	2.44488	3.19783e-35	4.16862e-34	19.3813	15.5469	15.7221	89.1263	103.255	79.7881
FBgn0002778	2.41086	1.42877e-27	1.19996e-26	11.927	12.6758	17.1574	74.8277	81.5725	63.3347
FBgn0002780	2.40173	5.31676e-23	3.05606e-22	89.3592	100.551	166.734	658.167	653.347	556.793
FBgn0002781	2.91934	6.53888e-47	1.38709e-45	61.3432	64.0509	79.8119	534.352	579.066	421.885
FBgn0002783	2.94673	6.40366e-42	1.13705e-40	27.2084	31.888	39.422	282.469	266.855	201.005
FBgn0002789	-3.22822	2.34333e-46	4.86565e-45	2209.19	2259.34	2063.79	198.322	179.646	307.609
FBgn0002791	1.96093	2.18753e-24	1.37927e-23	16.4928	16.8909	16.1894	64.0555	69.1243	57.1736
FBgn0002838	-2.06626	2.08607e-06	3.43475e-06	4.28626	2.68788	2.20309	0.448838	0.863454	0.849814
FBgn0002842	-1.70896	2.9332e-05	4.43967e-05	7.92026	5.10086	3.8721	1.49613	2.42247	1.1803
FBgn0002855	-1.3859	0.000596922	0.000821476	58.6721	101.834	31.9782	19.7061	12.8079	39.1858
FBgn0002856	1.07351	0.0039951	0.00517091	18.5427	24.8629	11.2157	24.3227	23.8889	64.279
FBgn0002862	-2.28274	6.80845e-22	3.61821e-21	465.214	439.804	277.022	55.9765	88.2163	95.0611
FBgn0002865	-2.37478	2.95802e-24	1.845e-23	534.757	468.393	295.748	61.961	91.3823	93.1962
FBgn0002868	1.54542	3.64125e-11	8.51472e-11	198.659	250.522	247.547	669.751	455.736	872.995
FBgn0002872	3.53747	5.16599e-51	1.28887e-49	7.14377	7.6971	10.1809	109.11	100.401	77.3802
FBgn0002873	1.52948	1.22574e-14	3.70483e-14	43.4527	37.8135	32.3454	107.037	128.967	87.4364
FBgn0002878	3.12209	1.60617e-38	2.4701e-37	6.18091	6.96404	6.80955	59.6527	68.3568	43.6002
FBgn0002887	2.33061	4.17971e-23	2.41774e-22	7.8892	7.78873	9.747	45.4181	46.1948	34.7243
FBgn0002891	3.05395	2.2475e-31	2.36804e-30	3.69612	4.88705	5.64125	41.9984	41.9255	32.7414
FBgn0002899	3.64455	3.81649e-58	1.24124e-56	4.84534	5.92554	6.04181	74.2719	73.7534	59.3925
FBgn0002901	2.76296	3.44161e-36	4.73834e-35	7.11271	7.33057	7.47715	48.8592	54.8773	43.1753
FBgn0002905	0.691696	0.00608966	0.00777381	8.5104	10.5988	8.7456	15.6666	14.6068	13.9983
FBgn0002906	2.50272	8.28448e-34	1.00018e-32	11.0573	11.8511	11.0488	62.7732	73.2257	53.9868
FBgn0002914	0.909662	2.12823e-07	3.75489e-07	72.0899	63.7454	69.631	137.515	132.852	110.192
FBgn0002917	-2.79999	3.0022e-22	1.62734e-21	16.0269	20.0063	19.5608	2.73577	2.27856	2.83271
FBgn0002921	-1.13492	5.07058e-12	1.26531e-11	1279.79	1273.5	1296.99	587.956	531.048	607.593
FBgn0002922	-2.46614	8.60542e-06	1.3573e-05	2.73327	3.17658	4.5397	0.833556	0.887439	0.141636
FBgn0002924	3.11719	1.93359e-53	5.30136e-52	19.5988	15.608	18.1922	156.666	175.809	125.206
FBgn0002930	-1.20578	8.36343e-07	1.41507e-06	133.34	157.057	124.541	58.8832	37.4403	79.9533
FBgn0002931	-2.21489	1.53304e-13	4.27861e-13	14.5671	12.4314	15.2213	3.07774	2.44645	3.42286
FBgn0002932	1.20793	6.65032e-08	1.2173e-07	12.5792	16.9519	17.0239	31.7392	40.1986	34.3938
FBgn0002937	-2.61976	4.12142e-18	1.62073e-17	15.3436	19.09	17.558	1.96634	3.21397	3.1868
FBgn0002938	-3.20926	1.00536e-63	3.89585e-62	292.677	323.92	312.104	29.0462	30.6766	39.2567
FBgn0002939	-4.54644	6.00856e-50	1.44534e-48	139.738	173.704	243.809	7.13866	5.46854	10.9295
FBgn0002940	-0.6143	0.000559488	0.000772294	1256.71	1225.09	1401	706.919	819.514	979.198
FBgn0002941	-1.96071	3.43686e-05	5.17559e-05	1.67723	3.08495	3.73858	0.384718	0.911424	0.87342
FBgn0002945	-1.51647	6.81398e-08	1.246e-07	16.2754	18.0821	14.487	5.40743	4.46118	6.89293
FBgn0002948	4.99127	1.6024e-65	6.63278e-64	4.44156	2.10754	4.07238	115.886	128.679	89.7262
FBgn0002962	6.07358	2.1298e-79	1.39245e-77	2.88857	4.24562	6.94307	355.715	324.923	257.612
FBgn0002989	3.72552	1.26375e-55	3.72954e-54	3.3234	4.21508	3.97224	52.2789	52.239	45.6539
FBgn0003002	-2.75381	1.91892e-09	3.95862e-09	1.58405	2.44352	2.00281	0.256479	0.383758	0.236059
FBgn0003008	1.32923	6.69371e-09	1.31867e-08	11.6164	9.92681	11.2157	27.3791	28.8058	25.0459
FBgn0003009	-2.50138	1.10278e-07	1.98916e-07	8.821	10.2628	4.84012	0.748063	2.44645	0.991449
FBgn0003011	-3.39363	8.48144e-13	2.23317e-12	7.45436	9.28539	6.20871	0.299225	0.623606	1.22751
FBgn0003015	3.0277	2.82057e-13	7.72657e-13	2.42267	2.04645	6.04181	35.4154	30.7486	19.0028
FBgn0003016	0.579567	0.00487502	0.00627478	34.228	37.8441	46.6988	66.9623	57.9714	50.1862
FBgn0003023	5.3641	1.98417e-59	6.7277e-58	3.97566	5.31466	9.88052	262.036	309.165	213.421
FBgn0003028	3.33211	7.85405e-47	1.6578e-45	16.6481	20.0369	26.5038	215.442	247.068	167.791
FBgn0003041	1.79921	1.44079e-22	7.98636e-22	33.6068	35.0035	38.1201	124.072	138.776	104.102
FBgn0003042	1.34622	1.64092e-08	3.14399e-08	9.47325	10.3239	11.7832	26.9516	29.1416	23.2282
FBgn0003044	2.99734	3.66349e-45	7.39016e-44	18.4185	16.2189	22.6651	162.864	165.136	124.356
FBgn0003062	0.75658	0.000182111	0.000260974	67.959	75.5354	107.885	136.789	149.042	134.79
FBgn0003068	-0.980296	7.1851e-05	0.000105765	23.6676	21.2892	20.4954	11.0072	8.94635	12.6528
FBgn0003071	-1.79796	5.35438e-28	4.62173e-27	590.168	599.335	601.911	173.636	170.82	163.306
FBgn0003074	-0.340541	0.0322266	0.0387162	594.641	689.471	616.331	490.943	492.817	494.592
FBgn0003076	0.500418	0.00292601	0.00382445	209.996	250.37	239.002	336.479	303.72	334
FBgn0003079	1.926	5.80093e-20	2.65647e-19	18.3253	19.1511	25.0685	84.0395	84.1628	66.7104
FBgn0003082	0.919413	1.19104e-07	2.1435e-07	49.9753	45.755	49.5695	92.5674	94.932	83.5886
FBgn0003087	4.48303	4.65699e-59	1.55832e-57	8.10662	8.21635	3.80534	148.95	167.918	125.607
FBgn0003089	-2.42833	4.15104e-08	7.70554e-08	2.01889	2.68788	3.20449	0.470211	0.671576	0.306877
FBgn0003090	-3.33079	1.14075e-32	1.29275e-31	26.8668	21.6863	26.8376	2.47929	2.23059	2.66747
FBgn0003091	-1.86628	1.13473e-15	3.70846e-15	31.7432	34.8813	33.3468	7.37376	9.13823	10.5519
FBgn0003093	-0.65637	0.000335598	0.000470998	80.2587	72.817	88.5909	53.198	46.7704	51.2013
FBgn0003114	5.26415	2.77105e-63	1.0609e-61	0.745436	1.13013	1.23507	34.2613	49.7925	34.4883
FBgn0003116	1.08844	6.11831e-09	1.20915e-08	24.5994	24.7712	24.2674	49.7141	56.2924	48.5102
FBgn0003117	-3.04636	5.17297e-13	1.38347e-12	3.69612	5.55902	5.07378	0.534331	0.383758	0.778996
FBgn0003124	3.36317	1.27154e-63	4.89754e-62	51.6215	49.5424	39.689	489.703	548.437	389.663
FBgn0003129	-1.23819	0.000448427	0.000623581	4.22414	4.06236	4.30604	1.26102	2.0627	1.95929
FBgn0003132	-2.23557	9.12406e-19	3.77671e-18	43.6701	37.7524	26.9712	6.39059	8.77845	7.50669
FBgn0003137	-2.71683	8.89039e-34	1.07231e-32	295.628	266.069	236.899	39.4977	28.9257	50.7764
FBgn0003139	1.96546	2.86664e-21	1.45431e-20	22.5184	28.1922	34.6152	113.62	115.775	99.9947
FBgn0003140	-2.43691	4.09618e-09	8.23045e-09	20.0957	18.2348	12.117	1.23965	4.77298	3.23401
FBgn0003141	-1.31224	2.62324e-13	7.19837e-13	120.792	142.916	153.248	49.9706	61.737	54.3173
FBgn0003145	-1.51192	5.99985e-05	8.89133e-05	11.8649	14.4168	8.2449	3.035	2.63833	6.18475
FBgn0003149	-4.55347	4.17703e-90	4.12814e-88	3421.8	3472.95	3892.99	149.292	118.437	184.575
FBgn0003162	-4.5029	1.37095e-91	1.39826e-89	403.374	422.73	435.845	16.8207	14.8706	23.1102
FBgn0003165	0.4447	0.0105774	0.0132532	90.5395	88.3945	83.3169	129.564	123.594	98.3423
FBgn0003174	-3.30581	6.54321e-08	1.19821e-07	3.01281	4.15399	5.97505	0.0854929	0.407742	0.826208
FBgn0003187	1.01462	8.61916e-07	1.45776e-06	73.2081	69.671	43.2273	127.299	133.716	108.304
FBgn0003189	0.526317	0.00437381	0.0056479	58.4857	48.2901	42.8935	74.9345	71.6907	65.4356
FBgn0003204	1.1543	8.76556e-11	1.99415e-10	85.2282	94.0757	105.715	217.366	225.841	183.324
FBgn0003205	1.11311	2.10701e-09	4.33262e-09	69.6362	72.9392	90.5937	163.676	189.888	145.531
FBgn0003209	-0.635601	0.000134883	0.000195013	119.394	120.313	103.946	75.362	69.3162	72.8715
FBgn0003210	1.49201	1.1579e-14	3.50644e-14	36.6196	37.783	43.9617	121.314	116.47	90.812
FBgn0003218	-0.412294	0.0188747	0.0231222	169.866	142.946	125.342	116.163	102.583	104.834
FBgn0003227	2.18667	4.97715e-14	1.43886e-13	3.44764	3.14604	3.07097	13.7857	17.5569	12.1571
FBgn0003231	1.03539	3.89164e-07	6.74416e-07	217.916	321.354	286.135	578.317	450.723	634.268
FBgn0003248	-2.06604	1.16894e-12	3.04762e-12	26.8668	27.6118	24.1338	3.74031	7.69914	7.1526
FBgn0003249	-0.684982	0.00157601	0.00210195	102.715	111.15	123.974	48.6455	68.7646	90.4579
FBgn0003254	-2.33006	3.32569e-08	6.21508e-08	10.8088	8.1858	5.60787	0.790809	2.01473	2.03011
FBgn0003255	-4.42714	1.6883e-20	8.1009e-20	7.92026	14.1724	22.6651	0.491584	0.551651	1.01506
FBgn0003256	1.22659	5.38149e-10	1.15748e-09	46.6519	53.0245	63.0885	144.098	126.304	105.377
FBgn0003257	2.36379	1.11727e-21	5.83296e-21	12.0202	15.2109	22.5316	89.8744	89.6074	74.1226
FBgn0003261	1.36557	1.4183e-14	4.26059e-14	381.663	416.132	493.726	1156.59	1093.61	1035.07
FBgn0003267	-2.95392	5.69837e-07	9.75672e-07	1.14921	1.49666	0.500702	0.128239	0.143909	0.11803
FBgn0003268	3.18567	2.32763e-33	2.76303e-32	6.18091	6.07826	9.98067	74.4643	71.8586	53.916
FBgn0003274	0.926781	7.64051e-06	1.2099e-05	1800.69	1862.33	2348.33	3701.2	2962.2	4603.04
FBgn0003275	0.853639	4.51715e-06	7.27044e-06	34.5075	37.6608	35.383	53.8391	74.7608	63.5
FBgn0003277	1.47601	3.16126e-14	9.27355e-14	53.7335	43.342	54.8102	154.742	148.298	113.969
FBgn0003278	1.46001	1.21488e-07	2.18425e-07	7.45436	10.6293	14.3535	30.7561	32.2596	25.3292
FBgn0003279	0.991604	1.11364e-09	2.34171e-09	2219.23	2230.66	2373.83	4449.31	4290.94	4636.3
FBgn0003292	1.85189	2.29572e-09	4.70247e-09	6.33621	7.33057	13.5523	32.9575	38.4957	26.179
FBgn0003295	-2.08476	0.000143968	0.000207559	2.29843	3.3293	2.63703	0.213732	0.479697	1.22751
FBgn0003300	-1.55663	0.00131959	0.0017694	0.900736	1.00795	1.23507	0.512957	0.239848	0.283271
FBgn0003301	-1.74661	1.98123e-15	6.3592e-15	40.5642	43.342	49.0021	13.5506	11.2489	14.2108
FBgn0003302	-0.48365	0.0374194	0.0446728	37.1476	32.1323	23.4329	21.3305	25.6398	18.3182
FBgn0003308	-0.546353	0.0381325	0.0454729	18.1079	24.8018	21.5636	14.7689	10.9131	17.6808
FBgn0003310	1.68785	2.67031e-16	9.16881e-16	23.2949	23.3967	27.6721	86.7112	87.2809	62.6029
FBgn0003317	1.66982	1.56469e-17	5.89485e-17	23.6676	26.5122	23.8334	82.9709	86.2495	62.9098
FBgn0003319	-4.60165	1.97821e-15	6.35111e-15	1.89465	2.50461	2.67041	0	0.0959394	0.188847
FBgn0003326	-2.36458	5.27045e-06	8.44451e-06	4.75216	2.87114	2.70379	1.17553	0.383758	0.377695
FBgn0003330	1.99149	2.74935e-19	1.18058e-18	13.8838	12.1871	17.9585	58.5626	62.1447	52.4996
FBgn0003334	1.90062	5.05982e-21	2.51884e-20	26.7115	28.3449	32.8461	113.727	124.337	86.3269
FBgn0003339	-3.22057	5.77862e-12	1.43414e-11	7.64072	6.62806	10.1142	0.341972	0.911424	1.34554
FBgn0003345	-1.16654	3.57193e-09	7.20774e-09	73.8914	67.3191	81.8815	36.1849	27.8944	33.7801
FBgn0003346	2.1544	4.37818e-32	4.79944e-31	32.5818	33.2014	35.3162	159.401	158.996	125.584
FBgn0003356	5.47266	3.90067e-44	7.54622e-43	12.1755	6.68915	13.0183	675.095	245.485	468.389
FBgn0003357	5.56916	1.2915e-45	2.63868e-44	6.70893	5.31466	9.01264	482.265	161.394	335.771
FBgn0003358	5.85355	3.4038e-39	5.40412e-38	1.61511	0.885777	3.40478	150.617	74.9526	111.585
FBgn0003360	-2.66284	1.38038e-48	3.11477e-47	9246.55	10001.5	11382.6	1692.65	1536.13	1541.85
FBgn0003380	-3.23483	9.62126e-51	2.38178e-49	91.2538	86.0426	113.225	8.4638	11.5127	10.5991
FBgn0003386	-2.06541	1.0937e-12	2.8573e-12	21.9283	21.8695	27.0713	4.10366	5.20471	7.43587
FBgn0003388	-2.57001	6.21321e-10	1.33085e-09	9.53537	7.36111	4.40618	1.1969	0.7915	1.51078
FBgn0003390	-1.89731	1.34883e-14	4.06147e-14	48.1738	45.9993	45.7308	12.2469	8.80244	15.8396
FBgn0003391	0.688271	0.000270169	0.000382454	50.2238	51.8027	62.4209	94.3414	92.0299	75.2793
FBgn0003392	-0.737262	5.23691e-06	8.39288e-06	185.676	181.829	185.026	112.701	111.098	102.898
FBgn0003396	-0.726274	7.05796e-05	0.000103977	65.0704	70.1291	77.4086	45.4395	41.8775	39.3983
FBgn0003401	3.03435	1.20349e-34	1.53126e-33	8.23086	7.84982	13.0516	79.7862	87.9284	68.7877
FBgn0003410	0.946902	3.94155e-08	7.33161e-08	78.3951	69.7626	69.4307	141.982	153.023	118.667
FBgn0003411	-7.18696	1.47665e-22	8.17446e-22	3.634	3.02386	1.63563	0	0	0.0472119
FBgn0003415	1.07394	4.28956e-09	8.60003e-09	54.9759	53.5437	58.0815	122.447	129.638	94.1405
FBgn0003416	2.04106	6.93993e-21	3.41875e-20	13.511	12.4009	13.6525	61.1274	55.1412	44.1903
FBgn0003423	-0.631563	0.000118409	0.00017176	186.514	188.273	205.755	126.551	127.096	116.07
FBgn0003429	-2.61072	1.17025e-34	1.49195e-33	89.235	82.53	107.751	12.4392	15.3263	17.5156
FBgn0003435	-2.26608	7.08175e-33	8.12648e-32	353.368	348.416	249.316	56.4039	73.1538	65.1996
FBgn0003444	2.71039	9.13161e-23	5.14445e-22	5.96349	4.91759	9.0794	43.5373	49.1449	36.8489
FBgn0003447	2.20439	9.88018e-32	1.06297e-30	32.675	35.6754	33.9142	162.672	176.768	125.56
FBgn0003449	2.05422	1.99139e-25	1.38885e-24	26.4319	24.5269	32.2118	104.686	132.156	105.212
FBgn0003450	4.77876	1.19027e-42	2.17403e-41	0.465898	0.671969	0.600843	15.6238	16.8613	14.8245
FBgn0003459	1.91002	1.1276e-16	3.9712e-16	16.8344	12.8896	13.0516	55.3353	62.5765	40.7202
FBgn0003460	-1.5093	1.56746e-07	2.79881e-07	13.3557	11.118	13.786	3.71894	4.4372	5.12249
FBgn0003462	0.9194	2.82121e-08	5.30831e-08	423.315	429.907	464.718	802.03	768.762	886.804
FBgn0003463	-0.93716	5.14364e-05	7.65462e-05	44.105	39.7073	47.3664	24.7716	16.6695	25.9193
FBgn0003464	0.819216	8.6548e-07	1.4634e-06	85.7252	87.6919	94.0319	161.346	162.281	141.919
FBgn0003479	2.11221	2.10306e-24	1.32732e-23	10.4982	11.2708	10.2811	43.8792	49.6966	43.128
FBgn0003480	2.74621	4.877e-20	2.2479e-19	2.60903	3.08495	3.83872	24.2159	22.234	16.6894
FBgn0003482	5.63303	3.48029e-31	3.63691e-30	0.0931796	0.15272	0.567463	11.7553	15.9499	12.2987
FBgn0003483	3.81382	3.90973e-59	1.31171e-57	7.70284	6.56697	8.84574	118.686	119.924	82.5499
FBgn0003495	2.62689	3.60783e-41	6.23256e-40	15.064	14.8749	14.0197	93.3155	98.6017	75.8223
FBgn0003499	-3.28059	3.2032e-27	2.60278e-26	16.0269	23.6411	20.7958	1.96634	2.39848	1.77044
FBgn0003507	-0.739094	0.000904671	0.00122751	54.9759	58.4002	35.65	29.3882	25.376	32.7414
FBgn0003512	2.31029	4.57411e-27	3.66302e-26	14.7534	14.6306	20.9961	83.3128	88.0724	75.8459
FBgn0003513	-3.08451	1.14669e-06	1.92079e-06	3.97566	3.69583	3.03759	0.0427464	0.815485	0.401301
FBgn0003514	0.617595	0.000322663	0.000453543	113.368	123.917	135.657	185.477	174.754	204.026
FBgn0003517	0.69358	8.06845e-05	0.00011829	2341.63	2317.13	2595.81	3516.07	3552.68	4506.09
FBgn0003520	1.07681	2.41699e-09	4.94055e-09	63.4863	61.1797	69.9982	142.602	150.337	112.577
FBgn0003525	5.05005	2.49906e-56	7.56783e-55	8.57252	8.76614	18.1254	412.567	446.214	308.671
FBgn0003527	1.60065	1.17244e-10	2.64744e-10	11.1505	9.34648	7.41039	29.9653	29.2375	24.0544
FBgn0003545	2.42212	1.23971e-36	1.74641e-35	24.1024	20.7699	18.7263	115.266	122.611	97.9882
FBgn0003557	0.852245	4.23822e-06	6.83616e-06	74.7611	75.9325	97.7037	158.183	152.4	132.429
FBgn0003559	0.623193	0.00259685	0.00340504	19.2882	21.6557	22.9655	33.7483	31.4441	31.8444
FBgn0003567	2.21012	2.29103e-24	1.4431e-23	19.8472	22.9691	28.6402	118.792	120.596	87.46
FBgn0003575	0.760952	2.7161e-05	4.1231e-05	36.6196	34.3926	36.8183	62.3243	64.0395	53.8923
FBgn0003598	3.68617	4.13553e-71	2.02784e-69	14.7534	16.8603	16.9905	233.246	219.509	163.99
FBgn0003607	2.59609	5.53444e-38	8.32058e-37	38.7006	37.2637	51.4054	243.762	291.968	227.089
FBgn0003612	2.2892	6.3649e-37	9.0971e-36	56.3736	55.5902	55.8784	279.775	305.231	224.563
FBgn0003638	0.439342	0.00548291	0.00703023	142.472	148.78	144.436	184.729	196.148	201.618
FBgn0003651	-0.748843	0.00115298	0.00155203	25.7176	27.398	30.3426	14.9185	14.4149	19.6401
FBgn0003655	5.98149	7.51552e-69	3.37378e-67	4.78322	3.29876	8.47856	376.789	384.693	277.204
FBgn0003656	-1.16815	1.21057e-11	2.9476e-11	362.406	317.597	269.845	137.793	150.265	128.157
FBgn0003660	0.618818	0.000164028	0.000235574	117.002	121.718	133.153	180.198	191.231	192.27
FBgn0003676	2.89018	3.74234e-30	3.71582e-29	52.3669	64.509	103.846	570.216	568.513	483.426
FBgn0003687	2.89241	7.55571e-36	1.01291e-34	9.06948	8.21635	11.8833	65.2524	86.1775	63.2639
FBgn0003701	4.67234	8.6312e-97	1.06834e-94	4.62792	3.90964	4.27266	107.379	124.937	90.4107
FBgn0003710	-2.9222	2.99189e-18	1.18976e-17	11.3679	12.6147	12.6845	1.45338	1.19924	2.10093
FBgn0003714	1.26463	3.11531e-12	7.89132e-12	38.9801	39.2796	43.9617	84.0609	108.651	97.7286
FBgn0003719	-2.07155	7.92684e-10	1.68544e-09	14.505	15.4553	8.44518	2.56479	2.59036	3.80056
FBgn0003721	-3.00995	3.22549e-63	1.23119e-61	3458.11	3680.77	4141.24	443.879	457.295	481.231
FBgn0003731	-0.825849	0.000179605	0.00025751	52.7707	61.027	63.3221	38.9848	24.3446	34.7951
FBgn0003733	5.4343	2.13361e-78	1.3533e-76	1.49087	1.77155	3.00421	89.9599	102.08	76.0819
FBgn0003741	0.771384	0.00267083	0.00349988	9.75279	8.1858	9.88052	13.6789	18.4204	14.8953
FBgn0003744	0.979065	3.21595e-08	6.01881e-08	68.2385	69.335	82.8162	147.924	154.223	127.047
FBgn0003748	-0.470704	0.00660015	0.00839857	219.003	209.96	214.901	159.316	130.262	167.508
FBgn0003751	3.30862	2.13564e-18	8.58093e-18	0.745436	0.610881	0.767743	7.33102	7.915	5.59461
FBgn0003861	-1.76537	2.55239e-19	1.09934e-18	225.774	245.055	227.92	50.2912	70.7073	82.007
FBgn0003863	1.95785	2.27442e-22	1.24289e-21	274.786	244.139	287.103	1092.19	796.129	1192.52
FBgn0003866	-1.37808	2.04739e-08	3.88889e-08	34.2901	31.3687	29.3745	12.311	9.0183	14.5649
FBgn0003867	-2.6212	3.18634e-35	4.15789e-34	122.065	117.747	83.5839	18.3596	14.6787	18.4834
FBgn0003870	0.905974	2.5632e-07	4.49866e-07	64.6977	58.7057	69.9314	118.792	133.068	106.156
FBgn0003882	1.37965	3.76137e-14	1.09734e-13	43.577	39.1269	35.3162	107.016	107.188	88.1918
FBgn0003885	-1.10771	4.79249e-11	1.10868e-10	294.292	249.423	226.718	112.851	124.673	114.701
FBgn0003886	-3.77535	2.83094e-44	5.5186e-43	36.5885	35.5227	33.3802	2.43655	2.0627	3.06877
FBgn0003889	-2.51352	9.99843e-25	6.53692e-24	614.519	543.043	307.531	70.3179	81.0928	100.396
FBgn0003890	-2.00993	1.93599e-18	7.81321e-18	169.897	201.438	191.869	50.7187	30.6526	55.828
FBgn0003891	-0.423607	0.0153957	0.0190028	195.894	196.917	237.333	163.719	142.734	156.861
FBgn0003892	-0.93892	0.0012069	0.00162188	8.16874	8.52179	9.11278	4.61662	3.9575	4.67397
FBgn0003896	-2.25501	3.0943e-13	8.43654e-13	9.62855	11.0264	12.818	2.45792	2.25458	2.19535
FBgn0003900	-2.28726	2.80638e-10	6.15492e-10	20.4374	17.5017	11.8833	2.69303	2.23059	5.07528
FBgn0003941	1.07335	3.21613e-11	7.54692e-11	871.167	871.086	907.573	1722.43	1823.38	1954.69
FBgn0003942	0.775998	2.90315e-06	4.73243e-06	1164.93	1222.46	1385.28	2099.09	2118.46	2159.28
FBgn0003943	-0.979542	9.80676e-10	2.07272e-09	765.439	728.598	736.066	385.958	362.195	365.868
FBgn0003944	-1.82829	2.10073e-10	4.64727e-10	16.1201	17.5323	21.3299	6.3051	4.4372	4.48513
FBgn0003961	8.74561	7.98697e-111	1.32241e-108	0.217419	0.488705	0.200281	122.169	87.9764	178.225
FBgn0003964	1.80228	1.71796e-22	9.45693e-22	37.893	44.7776	47.1995	154.956	163.313	128.936
FBgn0003965	1.12119	5.08888e-05	7.57696e-05	6.95741	10.7515	10.3812	19.3855	16.8134	23.9836
FBgn0003969	0.971066	9.68071e-06	1.52238e-05	24.0714	33.2319	37.1855	69.5912	53.7021	59.1801
FBgn0003975	-2.12617	5.00093e-09	9.97136e-09	5.52865	6.62806	9.37982	1.8381	1.46308	1.55799
FBgn0003977	0.79192	0.000726627	0.000992369	15.6542	15.4553	21.6971	33.0644	30.005	27.2412
FBgn0003978	1.6472	2.32462e-12	5.94634e-12	9.56643	12.3398	9.34644	32.2949	36.9127	27.2885
FBgn0003979	14.2051	3.79528e-39	6.00323e-38	0	0	0	130.248	31.66	22.5437
FBgn0003980	6.61184	7.63724e-14	2.17921e-13	0	0.244352	0.400562	46.3371	8.58657	7.22342
FBgn0003983	8.67374	8.66934e-24	5.26562e-23	0.124239	0	0	35.8215	12.64	5.52379
FBgn0003984	-1.2838	6.7145e-07	1.14336e-06	14.505	15.608	14.5871	5.49292	6.21207	6.39721
FBgn0003996	-0.746313	0.0105564	0.0132321	33.9795	34.8508	30.7431	19.9198	10.9851	27.2412
FBgn0003997	-3.91975	1.42352e-31	1.51489e-30	265.158	145.603	85.2195	9.81031	10.2895	12.0154
FBgn0004003	-3.18199	8.05597e-31	8.24944e-30	36.6196	31.2771	37.9866	4.44563	2.8542	4.15464
FBgn0004034	-3.07008	4.30493e-08	7.97842e-08	1.14921	1.25231	2.36999	0.0854929	0.287818	0.188847
FBgn0004045	4.7051	4.37672e-29	4.03377e-28	21.2449	26.8482	73.7701	1152	854.244	1154.21
FBgn0004047	1.79324	4.40396e-13	1.18452e-12	271.929	188.762	346.119	1007.17	697.503	1055.28
FBgn0004049	1.29428	1.24742e-11	3.03557e-11	35.8431	35.3395	35.5832	91.4133	98.3379	68.6224
FBgn0004050	1.40433	4.90394e-12	1.22565e-11	30.9667	26.9398	37.7196	86.3692	92.4616	71.5496
FBgn0004055	-2.04483	3.85133e-25	2.61731e-24	78.7988	81.6442	84.3183	18.3169	17.0772	23.0394
FBgn0004057	-0.95748	4.00596e-06	6.47711e-06	76.3762	97.8937	96.0013	44.5204	36.8407	55.6156
FBgn0004087	2.58829	1.22154e-24	7.90526e-24	6.02561	5.6201	8.17814	33.1071	44.5878	40.4606
FBgn0004101	0.789624	0.000286359	0.00040452	23.7608	21.839	29.7083	44.2212	48.3774	36.1879
FBgn0004102	-2.40716	1.66471e-11	4.01122e-11	6.67787	6.26153	7.9111	0.961795	1.31917	1.6052
FBgn0004103	0.509705	0.00296128	0.00386817	188.005	191.236	215.703	290.398	302.425	243.613
FBgn0004106	4.67321	2.37493e-85	1.9661e-83	6.08773	5.52847	8.34504	169.832	194.661	139.653
FBgn0004107	4.05458	3.61235e-67	1.58261e-65	6.24303	5.28412	7.44377	96.1368	127.336	88.8291
FBgn0004108	1.9582	3.34457e-13	9.08972e-13	5.37335	7.14731	8.34504	27.5073	30.3888	22.284
FBgn0004117	-4.10267	3.12763e-84	2.43135e-82	2852.69	2978.26	3007.99	151.793	144.389	210.612
FBgn0004118	-2.49725	6.43976e-14	1.84537e-13	15.1883	12.2787	11.85	2.54341	1.53503	2.73829
FBgn0004132	2.34711	4.57746e-30	4.51338e-29	10.7467	13.6226	12.1838	55.8696	68.8845	58.8968
FBgn0004133	-2.13988	2.1909e-22	1.1993e-21	79.42	67.1969	62.7213	13.8926	13.3116	19.5221
FBgn0004168	-3.27769	6.53443e-18	2.5283e-17	8.69676	11.3624	9.81376	1.45338	0.7915	0.75539
FBgn0004169	-4.13082	5.88726e-70	2.75943e-68	3585.86	3573.96	4806.61	213.07	185.475	275.717
FBgn0004171	-2.36046	3.78413e-21	1.90086e-20	329.328	269.918	186.962	33.1285	59.3625	58.5427
FBgn0004173	-2.24827	1.88824e-16	6.55587e-16	336.223	316.558	184.859	37.1253	57.8514	78.4425
FBgn0004174	-2.43386	2.69106e-21	1.36796e-20	219.065	200.766	133.921	20.8816	38.5436	41.6645
FBgn0004175	-2.2879	4.55763e-19	1.9221e-18	188.316	177.308	110.288	21.416	32.6434	41.8533
FBgn0004177	0.683667	3.90388e-05	5.86088e-05	323.737	314.023	339.276	542.88	543.545	461.685
FBgn0004181	-2.86212	6.26024e-36	8.45464e-35	654.555	644.601	386.542	60.0588	88.3362	79.8589
FBgn0004197	-2.19834	9.32713e-07	1.57311e-06	8.1998	6.35316	7.31025	1.23965	0.767515	2.66747
FBgn0004198	-1.49524	3.32897e-10	7.27499e-10	31.5257	32.0407	39.0882	12.4392	9.83379	13.597
FBgn0004228	0.602072	0.00673866	0.00856713	19.4745	19.1511	22.7319	27.8707	27.6785	36.3531
FBgn0004237	1.38093	7.91416e-16	2.62413e-15	102.311	102.781	111.924	262.185	311.635	242.173
FBgn0004240	6.60086	2.37297e-135	7.37878e-133	0.714377	1.19122	1.06816	90.3232	88.3122	106.416
FBgn0004242	-3.3989	3.47997e-57	1.10363e-55	139.024	155.714	173.977	14.0636	12.1363	17.5864
FBgn0004244	-3.10703	3.06799e-33	3.59832e-32	37.9862	40.1349	48.4012	4.68074	3.90953	5.87788
FBgn0004360	-1.42315	2.43797e-05	3.72012e-05	5.187	5.00922	5.17392	1.49613	1.91879	2.24256
FBgn0004362	3.2211	3.10359e-57	9.86726e-56	98.2423	83.9656	112.391	848.944	1068.72	803.097
FBgn0004364	-1.37748	4.91249e-08	9.07408e-08	36.5574	34.7286	50.9715	17.8466	11.9445	16.5714
FBgn0004367	2.2833	6.82607e-17	2.45073e-16	5.24911	5.19249	7.87772	30.35	32.6434	25.282
FBgn0004370	-0.717029	2.33948e-05	3.57712e-05	99.8885	92.243	88.3906	57.7077	57.6356	52.7593
FBgn0004372	-2.63381	2.59509e-09	5.29271e-09	5.34229	3.26821	3.17111	0.512957	0.935409	0.424907
FBgn0004374	1.42033	1.37658e-13	3.85039e-13	35.1908	32.621	26.1367	87.7798	88.3602	71.2663
FBgn0004378	3.9706	1.66559e-48	3.7385e-47	4.13096	4.79541	7.27687	92.6529	92.4616	66.2146
FBgn0004379	2.65199	2.14594e-27	1.77193e-26	21.0586	17.9904	11.416	105.52	125.753	80.8975
FBgn0004380	0.61924	0.00292204	0.00382005	24.7547	24.8934	29.9754	39.0703	46.3627	35.5505
FBgn0004381	1.77857	7.05892e-17	2.53077e-16	15.1883	20.3729	22.6317	66.6417	70.5634	60.0535
FBgn0004390	1.62544	7.56347e-16	2.51307e-15	24.6615	30.4219	33.714	92.3751	102.439	75.9875
FBgn0004391	2.26762	7.4768e-25	4.95178e-24	15.9026	11.454	14.3535	75.9391	64.4473	57.4804
FBgn0004395	1.21717	3.3668e-11	7.88886e-11	29.3826	27.9783	29.2744	68.3088	71.6667	58.7316
FBgn0004396	-1.60132	2.13458e-10	4.71724e-10	34.4454	40.6847	46.0312	16.5001	9.9777	12.7472
FBgn0004400	4.76067	2.42622e-37	3.54724e-36	1.02498	0.549793	1.56887	26.1181	34.826	23.6295
FBgn0004401	1.79614	5.7451e-24	3.54179e-23	151.293	140.716	170.038	548.159	566.594	470.23
FBgn0004403	0.777785	3.84409e-06	6.2217e-06	756.618	737.18	818.915	1218.53	1232.87	1460.19
FBgn0004404	1.0505	9.64403e-10	2.03968e-09	187.57	173.001	196.509	342.912	369.63	426.394
FBgn0004406	2.25511	4.06938e-24	2.5246e-23	9.25584	9.65192	11.85	48.5813	53.798	42.774
FBgn0004414	-1.5726	1.85093e-05	2.85304e-05	90.7569	121.474	47.2997	21.5228	16.7414	46.8814
FBgn0004419	4.19985	8.1746e-92	8.40468e-90	81.6253	95.4807	106.349	1703.47	1980.5	1467.32
FBgn0004429	2.7768	3.00744e-11	7.07371e-11	4.31732	11.2097	14.9543	51.6163	46.6265	108.446
FBgn0004431	3.23176	2.68661e-18	1.0717e-17	2.70221	2.68788	2.40337	28.5974	12.2083	30.8766
FBgn0004432	2.19966	2.23028e-34	2.79036e-33	333.924	392.277	434.81	1738.33	1885.26	1645.92
FBgn0004435	-1.37053	7.30385e-14	2.08548e-13	81.9359	84.1183	82.7494	27.5715	31.2283	36.1171
FBgn0004436	-0.574555	0.000286625	0.000404851	239.968	246.521	236.131	156.196	168.829	153.462
FBgn0004449	-2.38226	9.72132e-42	1.71421e-40	175.457	185.25	188.331	33.6628	31.9238	38.1708
FBgn0004456	-0.705061	0.000830021	0.0011291	40.8748	39.4934	42.7266	27.6142	20.603	26.0373
FBgn0004463	1.93505	1.27967e-15	4.16719e-15	8.26192	8.64396	12.2839	38.1726	37.1046	35.0548
FBgn0004465	1.31886	2.54261e-12	6.48444e-12	43.4838	45.7244	59.617	125.333	121.627	119.871
FBgn0004507	-1.65885	1.74007e-21	8.96692e-21	1409.9	1610.89	1610.69	532.3	479.769	432.933
FBgn0004510	2.77084	3.58209e-35	4.66e-34	11.7406	8.21635	11.9835	69.1424	81.0208	65.5065
FBgn0004512	-0.666658	0.00319943	0.00416944	93.2417	88.6694	74.9718	52.8132	37.0566	68.8349
FBgn0004513	-1.9882	4.44966e-14	1.29134e-13	27.2084	27.1537	30.4761	7.75848	5.30065	7.9552
FBgn0004514	-0.673765	0.0324713	0.0389955	10.4672	8.55233	9.81376	6.26235	4.10141	7.38866
FBgn0004516	-4.51252	4.68537e-89	4.42473e-87	192.229	232.226	199.847	10.3233	6.73974	9.74925
FBgn0004554	-1.85804	0.000719649	0.000983261	1.24239	1.09959	2.57027	0.748063	0.287818	0.283271
FBgn0004556	2.49404	1.99846e-22	1.09632e-21	7.4233	8.49124	13.2519	55.1429	56.2205	51.3193
FBgn0004569	-2.68682	1.02013e-22	5.72684e-22	30.594	38.0579	47.3331	5.49292	4.89291	7.38866
FBgn0004573	-1.7357	5.29641e-06	8.48398e-06	2.85751	3.94018	4.50632	1.13278	1.31917	0.897025
FBgn0004575	-2.67012	1.04722e-35	1.39363e-34	60.5667	63.0429	62.0537	9.06225	8.34673	11.3072
FBgn0004577	-9.49163	9.6219e-219	1.02225e-215	123.649	123.581	128.28	0.170986	0.239848	0.0944237
FBgn0004580	-4.04719	7.75601e-96	9.50782e-94	212.884	211.945	211.764	13.7216	10.8411	13.2901
FBgn0004581	-2.53555	3.62222e-13	9.80459e-13	22.0836	17.8377	9.71362	2.24419	2.80623	3.35204
FBgn0004583	-0.743956	0.0077388	0.00979556	13.6663	14.1724	17.9585	10.0668	6.95561	9.89089
FBgn0004584	3.54139	8.19896e-64	3.19659e-62	8.9763	9.16321	11.7164	113.641	127.887	102.214
FBgn0004587	1.40155	3.76852e-14	1.09917e-13	119.86	128.163	157.588	378.563	366.129	313.723
FBgn0004595	-2.47375	2.80945e-25	1.93296e-24	35.4703	36.0114	44.6293	6.26235	6.76373	7.62472
FBgn0004597	1.92365	2.81831e-17	1.04147e-16	8.54146	11.8205	11.8833	40.4595	42.8369	37.4626
FBgn0004598	0.508121	0.00303648	0.00396478	159.896	132.714	137.827	214.801	212.218	176.265
FBgn0004607	-1.77109	4.98138e-09	9.9386e-09	13.8838	12.4925	15.9557	4.01817	3.14201	5.05167
FBgn0004618	-1.36089	4.51415e-05	6.74768e-05	6.39833	6.44479	6.80955	1.79535	3.166	2.62026
FBgn0004619	-2.43429	1.02076e-13	2.88744e-13	10.0323	13.4088	9.9139	1.53887	2.0627	2.47862
FBgn0004620	-2.06553	3.56375e-13	9.65044e-13	27.4258	25.2294	25.5024	6.17686	4.22133	7.93159
FBgn0004622	-2.45363	2.32208e-11	5.5242e-11	10.7467	6.50588	8.81236	1.5175	1.17526	1.9829
FBgn0004623	-3.84935	1.04979e-77	6.46562e-76	166.574	183.325	189.065	10.2378	11.7766	14.8953
FBgn0004635	-1.30704	1.15259e-06	1.92992e-06	14.8466	14.2641	12.6511	5.53566	4.91689	6.13754
FBgn0004636	0.573841	0.000565589	0.000780378	130.948	128.987	130.717	196.035	210.827	166.847
FBgn0004643	3.27152	1.13517e-62	4.23165e-61	17.7352	22.8775	17.9585	195.8	203.032	158.254
FBgn0004646	-1.17737	1.65346e-07	2.94577e-07	53.4229	48.6567	54.3763	24.0876	16.8134	27.0996
FBgn0004647	1.03246	1.15225e-06	1.9296e-06	26.2456	24.6796	36.3176	54.2025	65.7425	56.8903
FBgn0004649	3.9897	2.60102e-47	5.56382e-46	46.5587	49.1759	87.8232	1057.68	1043.48	791.224
FBgn0004650	2.8494	3.87264e-42	6.92458e-41	13.0451	12.9201	13.0516	89.5538	113.88	74.5475
FBgn0004652	-2.10404	2.1653e-17	8.07648e-17	26.0903	25.2294	24.3008	6.09137	5.13276	6.06672
FBgn0004655	1.92319	3.09695e-26	2.31572e-25	41.8066	48.2901	43.728	173.337	188.257	138.968
FBgn0004656	1.10043	7.85449e-09	1.54152e-08	66.437	76.3296	88.1236	179.428	173.578	135.805
FBgn0004657	-0.816685	8.33733e-06	1.31632e-05	183.408	197.559	209.995	127.278	94.5243	108.233
FBgn0004666	1.90368	8.27284e-08	1.50479e-07	2.60903	2.96277	3.97224	13.9781	7.45929	13.6678
FBgn0004698	1.73362	3.94415e-23	2.28564e-22	43.5149	50.306	48.9353	166.391	162.833	138.756
FBgn0004777	-8.36479	4.03787e-29	3.73577e-28	2.67115	3.54311	4.73998	0	0	0.0236059
FBgn0004780	-3.88548	5.39146e-12	1.34171e-11	2.29843	1.28285	1.40197	0.0427464	0.143909	0.141636
FBgn0004781	-3.14229	2.16297e-06	3.5577e-06	1.73935	0.702513	0.901264	0.213732	0	0.141636
FBgn0004782	-14.2513	5.37108e-168	2.73904e-165	63.2379	66.4333	66.2596	0	0	0
FBgn0004783	-8.11144	1.62846e-28	1.45591e-27	2.45373	3.20712	3.5383	0	0.0239848	0
FBgn0004784	-2.85664	1.6444e-36	2.2937e-35	50.1927	55.5291	55.0105	6.58295	6.59583	8.68698
FBgn0004795	2.25348	2.1469e-29	2.02747e-28	25.3448	26.6649	30.1423	137.43	147.795	101.789
FBgn0004811	1.88309	4.43829e-24	2.74812e-23	28.2645	25.9013	30.1757	103.361	113.16	90.7884
FBgn0004828	0.599698	0.000180276	0.000258444	423.377	426.181	458.81	658.659	659.847	637.289
FBgn0004832	2.0594	2.48328e-21	1.26688e-20	15.8095	14.8444	11.2825	57.2375	66.6299	48.3686
FBgn0004837	1.56557	4.38446e-12	1.10078e-11	13.3557	10.9653	13.1518	39.3695	39.6709	30.428
FBgn0004838	1.40374	1.03828e-13	2.93522e-13	320.693	339.069	436.045	991.44	1040.32	835.792
FBgn0004839	-1.00129	0.00448745	0.00578995	4.53474	5.77282	6.20871	3.24873	1.94277	2.90353
FBgn0004841	-1.93673	0.000280118	0.000396055	1.27345	2.47407	0.667603	0.384718	0.455712	0.283271
FBgn0004842	-2.73978	1.47112e-05	2.2825e-05	1.89465	2.87114	2.36999	0.213732	0.0719545	0.75539
FBgn0004852	-1.42258	3.32907e-10	7.27499e-10	55.8146	62.3098	55.7782	24.8571	15.3263	23.4171
FBgn0004854	-3.22707	5.27535e-14	1.52196e-13	3.35446	3.08495	3.03759	0.299225	0.239848	0.448513
FBgn0004855	2.03708	1.14208e-24	7.41364e-24	14.5981	17.013	17.4578	61.79	75.0486	62.178
FBgn0004856	2.22213	3.71393e-31	3.86302e-30	35.7809	36.2558	45.8977	179.813	205.598	159.01
FBgn0004858	-1.31467	3.69968e-06	5.99101e-06	27.519	32.3156	42.4929	14.2987	9.0183	17.1851
FBgn0004859	-1.72046	1.83779e-12	4.72664e-12	37.3961	37.5997	51.8728	13.8712	10.2175	13.8567
FBgn0004860	1.57029	8.15179e-09	1.5979e-08	8.63464	6.01718	9.54672	25.3059	25.9996	19.7582
FBgn0004861	-1.56829	5.61654e-09	1.11341e-08	24.5373	23.3051	37.5193	8.80577	9.04229	10.6463
FBgn0004862	-1.28046	0.00124415	0.00167018	2.76433	2.22972	3.33802	1.36789	0.815485	1.1803
FBgn0004863	-2.01083	7.17847e-06	1.13885e-05	1.98783	1.77155	1.93605	0.299225	0.383758	0.708178
FBgn0004864	1.85185	1.7351e-20	8.30986e-20	19.6919	22.5415	22.2646	86.0058	80.3013	63.1223
FBgn0004865	-3.35015	1.93355e-24	1.2258e-23	15.1883	22.9997	25.6026	1.58162	2.56638	2.05372
FBgn0004868	1.61923	6.21161e-22	3.31347e-21	178.284	196.643	205.388	597.296	612.165	549.593
FBgn0004870	-0.974725	0.00233964	0.00308077	4.50368	5.22303	5.2073	2.30831	2.61435	2.57305
FBgn0004872	2.37028	4.83713e-27	3.86395e-26	19.8162	17.3185	25.5692	103.511	128.535	89.3012
FBgn0004875	0.714397	0.000123216	0.000178509	92.9932	88.9137	110.855	164.146	180.126	130.73
FBgn0004880	-2.52745	2.94045e-19	1.25967e-18	21.4002	20.9227	25.9698	3.09912	4.91689	3.72974
FBgn0004885	-3.53494	5.43548e-45	1.09129e-43	242.888	240.534	172.943	22.4205	12.4481	20.4663
FBgn0004888	-1.05323	2.07383e-09	4.26647e-09	705.245	787.242	940.419	374.737	407.215	377.058
FBgn0004889	1.57704	1.41381e-18	5.7716e-18	98.4287	96.6108	102.777	309.57	327.609	239.86
FBgn0004893	-0.674804	0.00484092	0.00623278	28.6372	29.0474	38.721	19.129	16.4536	24.0072
FBgn0004896	-3.28364	2.77746e-12	7.06219e-12	2.11207	1.8021	1.83591	0.213732	0.143909	0.212453
FBgn0004901	2.75909	2.40549e-28	2.12674e-27	11.1815	16.0356	21.4968	110.115	124.793	91.8507
FBgn0004903	0.736772	9.18035e-05	0.000134082	38.0794	48.8705	41.1243	71.3652	78.8382	60.2187
FBgn0004907	-0.555189	0.000566032	0.000780905	953.879	965.253	1055.91	664.985	662.365	670.054
FBgn0004908	0.790903	0.00191642	0.0025387	7.79602	9.43811	8.67884	13.9781	16.9093	13.3846
FBgn0004910	-1.05398	3.18178e-07	5.54766e-07	48.8882	45.755	51.3387	22.0144	20.1473	27.1232
FBgn0004913	2.55232	3.14091e-41	5.44069e-40	41.3717	35.4616	38.9213	238.247	248.987	182.781
FBgn0004915	1.33104	1.26492e-13	3.55051e-13	32.3022	32.7738	32.4121	87.2241	81.3806	72.9895
FBgn0004919	-3.12327	9.59816e-55	2.74365e-53	97.5901	99.4514	86.8885	9.29735	10.4094	12.3931
FBgn0004921	-0.820366	5.57599e-07	9.55359e-07	367.687	380.273	416.017	206.85	229.439	214.696
FBgn0004924	1.61643	3.67663e-17	1.34694e-16	81.2215	82.6827	107.417	283.794	304.895	234.242
FBgn0004926	1.62189	3.06295e-21	1.5502e-20	96.3787	97.8937	110.188	305.316	337.779	282.657
FBgn0004956	-2.45469	4.61389e-09	9.22706e-09	7.60966	5.49793	3.27125	0.748063	1.19924	0.991449
FBgn0004957	2.19173	9.28566e-18	3.54865e-17	8.78994	5.71174	8.078	33.5773	38.9514	29.4838
FBgn0005198	0.468939	0.0103399	0.0129748	39.7255	39.0353	41.2245	57.7504	57.7315	48.2977
FBgn0005278	0.665244	0.000190883	0.000272974	258.076	265.794	330.53	463.436	466.865	408.524
FBgn0005322	1.83395	2.03481e-27	1.68562e-26	37.1165	37.8746	39.689	134.074	141.607	127.732
FBgn0005355	2.08781	2.26359e-28	2.00407e-27	17.1761	18.1432	18.2923	71.8354	84.4027	68.8349
FBgn0005386	1.38648	8.27111e-14	2.35376e-13	32.2091	37.2943	32.0449	87.6302	100.041	74.1698
FBgn0005390	3.09478	3.7665e-27	3.03151e-26	6.55363	7.972	13.8861	82.8212	92.2697	65.8369
FBgn0005391	1.8125	6.65647e-10	1.42317e-09	161.356	208.28	333.368	981.266	534.286	919.309
FBgn0005411	1.83688	1.64024e-27	1.36855e-26	75.755	64.7228	68.3292	248.763	256.158	230.606
FBgn0005533	0.388707	0.0195414	0.0239137	1150.92	1166.2	1219.78	1377.8	1471.06	1719.1
FBgn0005558	-1.66145	5.31246e-07	9.11432e-07	5.74607	8.4607	7.51053	2.03046	2.13465	2.59665
FBgn0005561	-1.59411	3.85004e-06	6.23054e-06	6.55363	5.46738	7.04321	1.49613	2.3745	2.3842
FBgn0005564	-2.77025	5.45299e-25	3.65127e-24	33.1409	34.0872	39.3886	4.95859	3.93351	6.49163
FBgn0005585	1.06824	3.78061e-10	8.23071e-10	296.622	328.226	369.986	663.617	698.367	698.145
FBgn0005586	-3.06483	2.7462e-44	5.36161e-43	58.8895	61.8517	67.9954	6.81806	6.93162	8.49814
FBgn0005593	1.03117	2.00645e-10	4.44486e-10	1711.15	1696.78	1850.4	3499.31	3506.78	3594.71
FBgn0005596	2.92434	7.85999e-49	1.79261e-47	16.8344	17.8377	21.0629	149.955	149.066	118.738
FBgn0005612	-3.24436	6.61303e-52	1.72412e-50	232.98	236.044	190.768	24.4082	17.3171	26.5331
FBgn0005613	-1.75671	6.53145e-07	1.11397e-06	4.28626	5.37575	4.50632	1.5175	1.12729	1.46357
FBgn0005614	-1.81118	2.53084e-18	1.01273e-17	130.141	138.548	149.743	30.0935	37.2964	50.3987
FBgn0005616	-0.681083	0.00545514	0.00699673	14.6292	16.3105	14.2533	9.10499	9.40206	9.25353
FBgn0005617	2.9992	9.7913e-38	1.46513e-36	15.5299	15.4553	24.234	148.416	167.126	122.066
FBgn0005619	-2.95309	1.26553e-19	5.6217e-19	10.3429	12.3703	9.747	1.13278	1.63097	1.36914
FBgn0005626	-6.77514	3.85682e-62	1.41295e-60	4068.47	2903.06	1661.46	29.2813	14.3429	33.1663
FBgn0005631	-2.30052	4.61235e-19	1.94325e-18	24.8168	25.7792	25.0685	5.30056	4.19735	5.59461
FBgn0005632	0.661855	0.000148223	0.000213501	104.547	106.874	127.412	187.913	173.746	167.295
FBgn0005633	-6.27195	6.88095e-29	6.27955e-28	5.187	7.66655	11.149	0.128239	0.0239848	0.141636
FBgn0005636	-1.79425	7.79116e-10	1.6577e-09	19.7541	19.6704	17.4578	4.74486	4.10141	7.27063
FBgn0005638	-2.05389	3.25178e-07	5.66583e-07	3.69612	2.47407	2.90407	0.897675	0.575636	0.660966
FBgn0005640	-0.672946	7.11739e-05	0.000104841	102.156	95.9388	96.4353	63.5426	63.9196	54.6241
FBgn0005642	2.45971	5.71128e-36	7.76259e-35	23.7297	18.8151	24.234	123.537	132.037	107.36
FBgn0005648	1.48648	6.05782e-13	1.61403e-12	29.1031	28.8947	41.3914	90.4515	101.84	83.4942
FBgn0005649	1.27335	3.12436e-13	8.51486e-13	168.344	172.788	194.306	409.34	490.442	380.008
FBgn0005655	3.67091	9.16058e-67	3.93226e-65	23.9161	21.5336	30.4761	321.218	363.226	272.837
FBgn0005658	-3.0329	8.2651e-16	2.73622e-15	6.08773	7.91091	7.51053	0.641197	0.815485	1.13308
FBgn0005659	-2.06571	4.86686e-18	1.90213e-17	34.5075	41.601	36.9184	7.67299	7.89101	11.024
FBgn0005664	-3.83221	2.10951e-47	4.53527e-46	62.803	72.8781	62.7881	5.55704	3.07006	5.00446
FBgn0005666	-3.70019	2.27214e-71	1.13155e-69	1019.82	1061.19	1213.1	84.4242	68.5007	96.7135
FBgn0005670	1.33284	0.000620101	0.000851996	1.98783	2.32135	4.5397	7.99359	5.78035	8.26208
FBgn0005672	0.372448	0.0333269	0.0399967	58.641	52.1692	46.8657	63.6495	68.2129	69.189
FBgn0005674	1.35354	1.35181e-13	3.78276e-13	46.6208	55.9872	60.9522	147.646	136.738	127.85
FBgn0005677	-2.46489	2.04524e-14	6.08088e-14	13.7285	15.6386	13.8194	2.52204	1.79886	3.35204
FBgn0005683	4.16319	1.75016e-48	3.92142e-47	2.95069	2.22972	3.93886	56.7673	62.0968	42.8448
FBgn0005694	1.84403	1.7292e-18	7.00749e-18	39.8498	36.9888	53.4416	146.813	187.178	129.809
FBgn0005695	2.33145	1.48281e-37	2.19053e-36	43.0179	39.3102	39.2217	202.298	232.125	169.42
FBgn0005696	4.62959	2.82207e-86	2.39857e-84	4.65898	4.76487	5.77477	135.228	138.273	98.0354
FBgn0005771	-1.65997	8.2119e-11	1.87254e-10	43.9497	45.7855	74.5713	19.1718	14.6068	17.5864
FBgn0005775	-2.96941	3.24793e-21	1.63991e-20	18.6049	12.9812	18.3591	2.3938	1.8948	1.9829
FBgn0005777	1.69336	1.30673e-20	6.3104e-20	47.9564	46.7629	46.4986	155.469	172.547	122.704
FBgn0005778	-2.28833	4.85766e-14	1.40591e-13	17.8284	14.7833	10.9487	2.58616	3.166	3.02156
FBgn0005779	-2.67509	2.39652e-12	6.12781e-12	11.3368	11.3624	7.54391	0.897675	2.23059	1.55799
FBgn0008635	0.92128	3.79118e-08	7.05499e-08	83.2404	91.2961	87.8899	176.65	154.079	158.443
FBgn0008636	-2.19367	3.80802e-06	6.16488e-06	2.01889	1.98536	1.53549	0.59845	0.191879	0.377695
FBgn0008646	-2.36118	2.02468e-07	3.58211e-07	2.76433	4.15399	5.67463	0.983168	0.983379	0.448513
FBgn0008651	-1.48883	0.000102984	0.00015	2.67115	2.44352	2.43675	0.790809	0.719545	1.13308
FBgn0010014	-2.19074	1.56685e-14	4.68913e-14	14.9087	16.1273	15.188	3.18461	2.8542	3.91858
FBgn0010015	-2.45135	2.68719e-23	1.57657e-22	37.2097	38.1495	36.0172	7.13866	5.15674	7.69553
FBgn0010019	1.40005	4.48712e-06	7.22484e-06	1971.9	2408.43	1920.73	4753.94	2892.86	8647.56
FBgn0010038	3.77532	2.1708e-21	1.11102e-20	2.23631	2.96277	6.00843	52.343	31.0604	68.2448
FBgn0010039	1.26339	4.85873e-09	9.70301e-09	12.8898	13.867	11.5829	29.6874	29.9331	30.9946
FBgn0010040	1.79103	4.17785e-05	6.25746e-05	0.496958	0.885777	0.400562	2.0732	1.65495	2.36059
FBgn0010051	-0.520881	0.00546999	0.00701508	66.1885	69.7015	66.0593	51.8942	39.1193	47.2827
FBgn0010052	-3.6517	6.83885e-24	4.19781e-23	15.4989	19.7925	21.0295	1.02591	1.15127	2.24256
FBgn0010053	2.21321	2.33523e-17	8.68236e-17	10.4672	13.1645	14.053	65.744	38.8075	67.0881
FBgn0010078	0.944158	3.43581e-08	6.41428e-08	1248.48	1271.52	1449.07	2375.8	2381.89	2778.56
FBgn0010097	6.15702	5.29162e-57	1.65757e-55	1.21133	0.610881	2.43675	104.28	111.434	85.6659
FBgn0010100	-2.00734	3.14847e-30	3.13838e-29	1445.03	1625.58	1780.63	417.718	381.959	390.182
FBgn0010105	-1.64179	1.21986e-06	2.03747e-06	15.9958	12.7674	12.7178	3.84718	2.83021	6.3736
FBgn0010113	2.486	1.60808e-34	2.03186e-33	20.0647	19.2427	23.6665	119.412	133.596	95.8165
FBgn0010114	-2.06749	3.46602e-25	2.36681e-24	67.7726	76.8488	65.0579	15.3673	14.9905	18.8611
FBgn0010173	3.36227	9.20883e-77	5.51189e-75	32.5197	33.4457	36.2508	346.909	377.521	313.487
FBgn0010194	0.837631	0.00310679	0.00405327	6.73999	5.46738	7.37701	10.9431	13.7193	9.98531
FBgn0010197	-1.16579	0.0255817	0.0309843	1.58405	1.49666	0.667603	0.854929	0.335788	0.424907
FBgn0010198	0.888756	1.63628e-07	2.91639e-07	1007.43	1028.97	1209.76	1945.31	1918.72	2069.06
FBgn0010213	-0.432309	0.00775779	0.0098158	263.077	265.306	278.758	176.393	213.177	201.311
FBgn0010215	1.047	4.74899e-10	1.02601e-09	68.8597	69.4572	76.8411	147.091	157.748	134.129
FBgn0010217	-1.99451	6.30374e-27	4.96702e-26	3946.68	4453.6	5400.88	1181.13	1125.78	1113.44
FBgn0010220	1.71638	9.14974e-12	2.2437e-11	11.6164	12.798	20.3285	50.5477	50.7519	44.3083
FBgn0010222	0.605437	0.0177278	0.0217674	19.7851	23.6716	33.8475	34.1972	33.7467	48.3922
FBgn0010225	-0.623072	0.00313144	0.00408459	195.739	193.161	195.207	129.607	87.6406	155.233
FBgn0010226	-3.82663	1.86317e-87	1.64956e-85	2550.45	2819.31	3324.23	195.736	203.128	206.481
FBgn0010228	-1.23685	2.48339e-11	5.886e-11	147.286	155.011	160.625	62.8586	54.0858	76.436
FBgn0010235	1.09478	7.79426e-10	1.65808e-09	57.3054	58.2475	69.6644	138.071	124.673	127.472
FBgn0010240	-2.40107	4.19668e-10	9.10389e-10	6.61575	5.895	6.24209	0.705316	1.19924	1.6052
FBgn0010241	0.922343	0.0143655	0.0177742	5.59077	4.97868	11.9501	14.6834	9.73785	17.8225
FBgn0010246	0.682176	0.00218375	0.00288295	52.3048	54.8266	78.6436	113.364	78.2146	102.308
FBgn0010247	2.33709	0.00173426	0.00230505	0.621197	27.6729	25.1353	97.5688	97.7862	71.7148
FBgn0010258	-1.47698	1.74887e-05	2.69931e-05	12.2686	9.4992	7.44377	4.06091	4.00547	2.24256
FBgn0010263	-2.10139	4.83703e-29	4.44288e-28	269.382	282.105	340.811	61.8969	65.2628	78.2537
FBgn0010265	0.70383	1.08257e-05	1.69574e-05	1025.78	1019.8	1100.21	1666.66	1722.42	1666.67
FBgn0010269	1.75278	2.41114e-19	1.04202e-18	27.3637	27.5507	34.248	92.5674	114.72	90.1511
FBgn0010278	3.40023	1.64188e-53	4.51126e-52	19.5056	23.6411	30.3092	253.935	295.565	218.449
FBgn0010280	1.29838	3.69224e-14	1.07791e-13	87.1229	87.4171	86.2209	222.324	229.895	180.208
FBgn0010282	2.24736	5.08286e-36	6.93805e-35	39.4771	34.6064	38.3204	170.687	201.185	155.421
FBgn0010287	1.25836	3.49569e-06	5.66933e-06	11.1815	8.24689	6.97645	23.2754	21.9461	16.9018
FBgn0010292	1.64251	4.25713e-12	1.06986e-11	15.9026	21.0754	29.0074	69.2492	73.8254	60.9269
FBgn0010300	1.54419	5.49344e-17	1.9862e-16	73.7361	67.4412	72.001	219.182	230.902	163.447
FBgn0010303	0.62175	0.000636292	0.000873112	60.4114	57.3923	65.0579	97.8039	102.175	77.8288
FBgn0010309	0.988143	6.72383e-06	1.06845e-05	20.748	16.7992	15.4216	32.1667	40.6543	30.8766
FBgn0010313	1.13631	3.75563e-09	7.56765e-09	48.4844	50.9169	59.6837	126.273	126.112	92.9602
FBgn0010314	4.03827	6.24536e-68	2.76466e-66	4.4105	4.82596	4.8735	76.5161	90.4948	62.0836
FBgn0010315	2.72344	7.985e-33	9.13831e-32	16.8655	16.9214	25.9698	136.853	142.758	111.184
FBgn0010316	2.25384	2.15646e-30	2.16307e-29	17.3935	18.754	20.7625	88.421	102.823	77.0498
FBgn0010317	3.53027	1.75509e-22	9.65715e-22	1.86359	2.13808	4.80674	35.6078	36.5769	28.8464
FBgn0010328	2.02651	7.02815e-21	3.46087e-20	45.9686	42.67	66.6602	216.575	233.109	177.163
FBgn0010329	-1.56548	5.97206e-07	1.02144e-06	7.33012	8.49124	6.94307	2.26556	2.35051	2.95074
FBgn0010333	1.22968	1.04802e-12	2.74301e-12	69.543	63.9592	76.9746	158.889	178.231	150.724
FBgn0010339	1.94452	4.77051e-27	3.81312e-26	32.3022	36.1031	39.8225	135.955	151.081	124.545
FBgn0010340	1.31005	4.6827e-08	8.65841e-08	9.38007	8.76614	7.64405	19.9198	21.5384	21.5522
FBgn0010341	1.04299	4.26029e-10	9.23559e-10	88.9554	92.3346	102.51	194.133	199.098	183.961
FBgn0010342	4.02405	5.01433e-76	2.87962e-74	12.7035	11.2097	14.5204	214.074	241.407	162.905
FBgn0010348	0.566584	0.000469101	0.000651265	254.691	273.461	274.552	399.957	405.464	366.883
FBgn0010350	-0.612469	0.000194577	0.000278039	107.156	110.02	94.7329	65.9578	69.7719	65.1996
FBgn0010352	-1.52946	4.82813e-18	1.88758e-17	836.411	932.235	1063.16	329.618	301.466	336.526
FBgn0010355	1.08689	1.13586e-08	2.20078e-08	40.5331	41.3261	52.8074	99.4282	95.8195	87.2947
FBgn0010356	2.4322	1.21681e-30	1.23414e-29	11.9891	10.9348	13.2853	71.9423	63.6798	57.0555
FBgn0010357	6.18026	9.40165e-55	2.69352e-53	3.23022	7.72764	9.71362	619.396	353.105	503.845
FBgn0010358	3.08384	2.85932e-12	7.2602e-12	1.92571	0.549793	1.16831	10.3874	7.55523	12.5111
FBgn0010359	2.94337	3.47139e-13	9.41633e-13	1.05603	0.977409	1.33521	8.78439	5.30065	11.4253
FBgn0010379	0.810272	9.73209e-07	1.63946e-06	90.7569	88.6694	78.2431	155.276	153.935	135.616
FBgn0010380	1.06336	1.65716e-09	3.43698e-09	65.3189	71.3814	76.2736	162.009	147.579	129.148
FBgn0010382	4.59741	3.26156e-99	4.47115e-97	13.6974	11.8205	15.0211	330.088	378.601	261.79
FBgn0010383	1.09269	4.98732e-05	7.43318e-05	8.41722	7.6971	6.44237	16.3291	12.9518	17.9641
FBgn0010385	6.43012	4.87528e-69	2.20408e-67	0.559077	0.855233	0.400562	35.7147	49.1449	70.7706
FBgn0010387	-1.13914	2.11005e-08	4.00254e-08	176.047	206.264	195.574	81.8167	67.0376	109.201
FBgn0010388	4.29089	3.70077e-11	8.64756e-11	0.434838	0.213808	1.66901	12.9735	7.62718	24.5266
FBgn0010389	-0.951615	0.000819428	0.00111493	11.927	13.8975	14.9543	6.58295	5.58847	8.59256
FBgn0010391	1.23527	3.37335e-14	9.87527e-14	65.7848	70.8011	70.2318	159.508	162.857	157.711
FBgn0010398	2.54162	2.2996e-32	2.56947e-31	8.57252	8.64396	7.37701	47.0638	51.3516	42.7503
FBgn0010399	-2.52682	1.54233e-18	6.27413e-18	14.9087	15.0582	15.3549	2.73577	2.27856	2.71468
FBgn0010401	-2.66619	4.1875e-18	1.6457e-17	19.0086	15.6386	19.8278	2.1587	2.66232	3.65892
FBgn0010403	-1.64819	2.94684e-08	5.53711e-08	13.6663	13.4699	11.8166	2.99225	4.2693	5.00446
FBgn0010406	0.979022	7.21674e-08	1.31795e-07	28.8546	32.56	28.9072	58.8832	58.0673	58.3775
FBgn0010407	-1.1394	0.00316849	0.00413164	1.98783	2.44352	2.23647	1.11141	0.74353	1.10948
FBgn0010408	1.07376	1.19105e-09	2.49872e-09	338.49	328.44	380.701	656.778	680.114	839.687
FBgn0010409	1.10291	1.74473e-11	4.19452e-11	965.775	937.519	1032.88	2046.85	2003.31	2169.53
FBgn0010411	1.07274	1.19427e-10	2.69433e-10	1077.84	1087.58	1239.84	2177.16	2435.66	2463.33
FBgn0010412	0.927798	9.13627e-09	1.78183e-08	1165.92	1112.17	1228.72	2163.35	2195.09	2223.3
FBgn0010414	-1.66179	3.6141e-08	6.73628e-08	10.2187	10.4155	9.0794	2.86401	2.6863	3.68253
FBgn0010416	1.90965	8.0229e-20	3.6387e-19	18.667	15.3026	18.1588	71.0018	68.9804	53.2314
FBgn0010417	1.67337	4.76895e-21	2.37683e-20	31.8363	31.8269	27.305	98.7443	98.8655	88.0501
FBgn0010421	3.20728	3.25012e-46	6.7157e-45	10.6846	7.60547	8.51194	82.7144	94.6922	67.0408
FBgn0010422	2.12254	2.63232e-28	2.32246e-27	25.0653	28.2838	29.5748	113.791	141.127	102.119
FBgn0010423	-4.45455	1.9986e-71	9.9922e-70	179.774	176.239	151.145	7.65161	5.20471	9.82007
FBgn0010424	-2.21634	2.47305e-24	1.55622e-23	184.775	186.868	166.066	31.0339	31.3722	51.4609
FBgn0010425	6.20505	1.02093e-33	1.22675e-32	0.714377	0.30544	1.26845	74.101	25.9036	66.073
FBgn0010431	6.56577	2.02425e-127	4.69221e-125	2.85751	4.55106	5.34082	424.173	432.183	336.809
FBgn0010435	-1.53289	2.95558e-13	8.08253e-13	417.569	368.086	354.197	125.653	96.7788	164.533
FBgn0010438	1.38053	0.00467705	0.00602743	1.27345	1.00795	0.267041	1.98771	1.94277	2.59665
FBgn0010441	1.7498	3.62974e-17	1.33129e-16	17.114	16.616	20.5288	64.7609	63.9196	51.5081
FBgn0010452	-0.860228	0.00703038	0.0089211	11.399	8.06363	8.11138	4.89447	3.76562	6.25557
FBgn0010453	-2.2225	1.02085e-06	1.71677e-06	4.34838	3.84855	3.90548	0.919049	0.359773	1.25111
FBgn0010473	-3.2724	2.37151e-50	5.79203e-49	65.5052	61.6684	77.2417	7.33102	7.07553	6.46803
FBgn0010482	-3.92353	1.80527e-78	1.15077e-76	519.165	511.888	531.512	36.3559	26.6472	38.218
FBgn0010497	1.21901	7.49385e-10	1.59711e-09	35.0666	33.6901	47.2997	91.8194	88.8639	86.3505
FBgn0010501	1.64663	1.49346e-14	4.48212e-14	13.9769	13.3172	14.8875	44.1357	49.4328	36.8961
FBgn0010504	-1.53381	9.44839e-15	2.87763e-14	154.026	135.249	94.0986	41.4427	43.5085	45.1345
FBgn0010516	0.552443	0.00127936	0.00171636	157.473	188.579	193.138	265.156	244.525	269.674
FBgn0010520	1.94442	2.33305e-13	6.42419e-13	7.33012	13.195	14.0864	44.499	48.6413	38.5721
FBgn0010531	0.651011	0.00319294	0.00416182	15.7784	15.7607	19.3271	25.2418	27.5586	26.1318
FBgn0010551	0.979463	1.66606e-09	3.45487e-09	213.754	215.549	202.584	410.174	442.52	375.712
FBgn0010583	0.637468	0.000491073	0.000680732	55.504	47.2516	47.8004	82.0091	83.0595	65.7661
FBgn0010591	1.34585	5.20679e-12	1.29803e-11	29.6311	39.7989	41.4915	96.6711	90.4229	90.9537
FBgn0010602	1.45998	5.24102e-17	1.89823e-16	77.5254	83.4463	89.4588	218.456	259.492	202.987
FBgn0010607	2.94421	2.2054e-33	2.62038e-32	7.5786	7.23894	11.5495	68.6294	73.8493	58.4719
FBgn0010611	1.56059	1.38874e-16	4.86361e-16	55.5971	63.7454	74.3376	187.422	168.038	208.063
FBgn0010612	-1.83533	1.86607e-26	1.42033e-25	672.787	678.414	755.126	170.858	205.934	206.552
FBgn0010621	2.20004	1.37861e-19	6.09714e-19	59.4175	88.4861	120.469	437.724	414.434	368.182
FBgn0010622	1.47069	4.87638e-13	1.30635e-12	15.8405	15.944	18.1588	44.9051	48.3534	43.4349
FBgn0010638	0.963602	2.9518e-08	5.54561e-08	90.819	102.597	115.696	203.238	201.808	190.028
FBgn0010660	1.78658	2.54019e-21	1.29436e-20	26.96	24.0993	25.1686	91.3278	94.7881	73.2728
FBgn0010741	1.89979	2.35966e-20	1.11296e-19	31.6189	36.8056	49.0688	133.348	162.042	138.992
FBgn0010747	0.838862	2.20121e-07	3.88096e-07	83.3957	78.4371	73.6032	140.85	139.928	133.964
FBgn0010750	2.46206	3.09246e-37	4.49553e-36	22.6116	20.5867	25.6693	133.283	130.214	111.113
FBgn0010762	1.25746	2.21466e-11	5.27751e-11	36.6196	35.0951	36.7849	95.4528	89.3675	70.8178
FBgn0010768	1.3383	9.99135e-06	1.56988e-05	4.47262	5.16194	7.61067	15.4956	15.5662	12.0862
FBgn0010770	2.56078	9.77135e-24	5.91243e-23	10.2498	10.4461	18.2923	75.5543	83.2754	69.3306
FBgn0010774	2.95784	1.40237e-43	2.66451e-42	47.4595	38.6993	56.5126	409.212	381.431	304.682
FBgn0010786	1.0867	9.67165e-11	2.19636e-10	81.5632	92.3652	91.3281	170.815	208.38	177.328
FBgn0010803	1.44859	2.37804e-17	8.82865e-17	39.4771	38.4244	40.1563	100.476	110.234	107.265
FBgn0010808	-0.781579	2.16408e-06	3.55905e-06	237.173	230.149	261.4	128.774	145.252	144.728
FBgn0010812	0.510248	0.00537703	0.00690072	38.2347	36.1336	34.2814	53.9888	49.6007	48.7226
FBgn0010825	0.888459	4.62329e-07	7.96734e-07	83.3957	78.2844	95.1334	169.404	157.245	142.438
FBgn0010830	2.22	1.12665e-27	9.51235e-27	13.8216	13.4088	14.6205	70.6171	65.9583	55.6392
FBgn0010877	0.974034	1.32238e-08	2.55053e-08	71.0339	65.4559	64.19	137.408	137.721	113.332
FBgn0010905	0.893072	1.0261e-06	1.72491e-06	80.6935	81.0028	102.611	166.155	176.48	142.674
FBgn0010926	2.44464	1.32096e-17	5.00176e-17	8.94524	11.6373	20.6623	75.2124	80.0374	67.631
FBgn0011016	0.977036	4.20558e-09	8.44096e-09	68.6733	79.1091	78.8439	142.709	157.341	140.243
FBgn0011020	4.36322	6.49089e-81	4.4731e-79	4.34838	3.66529	4.27266	80.8763	97.3785	71.7148
FBgn0011202	1.02945	2.28336e-08	4.32099e-08	36.0915	37.4775	42.7266	84.5525	76.6556	72.8715
FBgn0011204	1.07357	1.3256e-08	2.55635e-08	94.1735	115.365	137.126	254.833	243.926	221.825
FBgn0011206	-2.45194	1.32728e-35	1.7588e-34	273.109	256.967	177.416	37.9161	45.2594	44.0251
FBgn0011207	1.47667	3.03663e-14	8.91616e-14	25.0964	30.7579	34.1479	84.5311	87.7845	75.0669
FBgn0011211	-2.2715	5.85373e-34	7.14156e-33	4543.93	4807.79	5757.81	1133.64	964.91	987.554
FBgn0011224	0.658201	0.000409246	0.000570965	89.8251	88.7915	98.2378	158.91	159.523	112.766
FBgn0011225	-0.472193	0.00620906	0.0079191	317.835	317.292	245.177	205.226	193.87	224.469
FBgn0011227	-2.04518	1.89362e-30	1.90242e-29	149.18	159.409	163.796	32.701	38.2558	42.0422
FBgn0011230	-0.778943	7.19768e-06	1.14176e-05	306.933	314.756	323.621	194.325	156.213	191.515
FBgn0011232	2.04222	1.33291e-24	8.59984e-24	20.7169	19.9147	24.9684	88.8271	101.888	76.5304
FBgn0011239	-2.5382	1.4726e-19	6.50076e-19	39.3528	38.2717	25.903	4.14641	6.18809	7.22342
FBgn0011244	-2.64292	2.97298e-31	3.12727e-30	337.093	277.187	185.494	35.159	41.8536	48.8407
FBgn0011259	-0.844249	0.000149646	0.000215429	25.935	23.9465	26.6707	14.2132	14.4868	13.361
FBgn0011260	1.40904	5.35408e-11	1.23603e-10	32.178	34.5759	46.9659	111.632	105.293	81.5821
FBgn0011270	-2.29341	8.84946e-21	4.31606e-20	207.014	164.663	113.693	22.7411	36.7208	38.1236
FBgn0011272	0.919606	1.40469e-08	2.70561e-08	1629.06	1583.25	1730.53	2968.83	3064.33	3191.9
FBgn0011274	-1.81095	2.02228e-18	8.14857e-18	102.932	98.7794	93.6981	27.5928	21.4185	33.7093
FBgn0011278	-3.41828	3.36722e-08	6.28807e-08	0.683317	0.733057	0.667603	0.0854929	0.0479697	0.0472119
FBgn0011279	-3.10653	9.31035e-14	2.64125e-13	3.82036	3.78746	2.93745	0.299225	0.551651	0.354089
FBgn0011280	-0.601245	0.00735538	0.00932515	134.986	101.223	115.095	60.5503	63.344	104.362
FBgn0011281	-2.01637	7.40572e-12	1.82657e-11	19.8472	18.4181	19.4606	3.46246	4.24532	6.3736
FBgn0011283	-3.15867	2.41697e-27	1.98799e-26	26.2456	22.2666	20.7625	1.96634	2.51841	3.16319
FBgn0011284	1.08452	1.62797e-11	3.92716e-11	1402.72	1360.03	1413.92	2746.59	2929.01	3061.5
FBgn0011286	-3.62403	1.40443e-72	7.16203e-71	232.079	245.208	281.061	20.9671	17.3171	22.3076
FBgn0011288	-3.39335	2.1882e-57	7.00937e-56	85.6009	95.8472	99.139	7.54475	8.25079	10.5519
FBgn0011289	1.22583	6.43537e-14	1.84453e-13	87.9615	98.9016	87.5895	210.59	221.908	200.06
FBgn0011290	1.12944	2.69329e-10	5.91707e-10	34.259	37.3859	39.5221	75.6185	88.552	76.1055
FBgn0011291	2.18702	4.56789e-24	2.8259e-23	9.41113	10.2323	8.61208	40.0534	47.9937	38.9026
FBgn0011293	-2.16145	2.02198e-14	6.01419e-14	21.5555	21.8084	23.8668	3.63345	4.82095	6.39721
FBgn0011294	-4.55092	4.5711e-14	1.32538e-13	2.42267	2.68788	4.97364	0.0427464	0.0959394	0.283271
FBgn0011297	1.86539	6.73031e-15	2.07609e-14	9.06948	9.01049	13.0516	34.3681	41.182	36.8016
FBgn0011300	0.395766	0.0355941	0.0425894	47.7701	60.9659	60.0843	74.5925	81.0928	63.5708
FBgn0011305	0.8975	1.38387e-06	2.30343e-06	31.8363	34.0566	36.7515	57.665	72.3623	59.0384
FBgn0011327	-0.428749	0.00901523	0.0113584	220.214	220.131	202.751	150.382	179.431	141.612
FBgn0011335	1.81714	5.84731e-15	1.80984e-14	12.7345	10.1712	15.4216	43.3235	50.3442	40.0593
FBgn0011336	0.437188	0.0173071	0.0212633	63.0204	66.9525	56.7129	85.557	70.5634	92.2048
FBgn0011361	-1.38647	5.2499e-16	1.76506e-15	568.24	582.444	671.241	213.155	252.56	223.336
FBgn0011455	-1.02568	1.59751e-10	3.56933e-10	377.967	379.326	390.615	179.492	194.997	181.86
FBgn0011474	0.860212	3.52029e-06	5.70849e-06	61.1568	59.1333	58.7157	117.125	118.941	84.3204
FBgn0011481	2.14283	4.41237e-28	3.8372e-27	43.4527	45.9993	59.7171	222.517	236.994	192.081
FBgn0011509	1.99496	5.99873e-28	5.16393e-27	22.1767	23.6716	23.3661	96.1368	86.993	88.5695
FBgn0011556	0.889888	0.0115679	0.0144431	8.44828	6.07826	13.1184	18.4023	10.6253	21.5286
FBgn0011559	-1.55602	0.000270906	0.00038337	239.192	335.221	105.481	49.2653	40.1986	135.899
FBgn0011566	0.989417	9.7465e-07	1.64167e-06	21.0275	19.09	21.5636	41.1221	42.6211	37.1085
FBgn0011569	-2.00995	1.90487e-07	3.37904e-07	3.91354	3.42093	2.57027	0.705316	1.00736	0.708178
FBgn0011570	1.08828	9.15644e-11	2.08085e-10	51.1866	58.278	57.4806	117.36	122.467	110.287
FBgn0011573	1.22118	2.14242e-11	5.11109e-11	35.3151	35.3089	34.9824	77.2642	94.8601	71.0775
FBgn0011582	-3.12694	5.3303e-14	1.53677e-13	5.80819	5.74228	6.34223	0.341972	0.887439	0.802602
FBgn0011586	2.31799	8.31513e-32	8.97625e-31	30.5008	31.7047	40.2898	166.818	194.445	144.563
FBgn0011589	-2.18399	2.09579e-08	3.97727e-08	7.17483	8.64396	9.54672	1.30377	1.34315	2.85632
FBgn0011591	-2.41793	9.18055e-25	6.02382e-24	64.4181	58.2169	54.0758	10.2378	8.41868	13.8331
FBgn0011596	-2.59444	3.28387e-23	1.91169e-22	45.0057	43.3725	26.17	6.34785	6.40395	5.85427
FBgn0011603	-0.948916	3.39003e-06	5.50216e-06	52.6775	55.804	58.482	25.2204	25.352	34.7007
FBgn0011604	1.96054	1.10573e-24	7.20336e-24	41.2164	36.4085	31.9782	150.916	155.446	113.757
FBgn0011606	1.05168	6.75691e-07	1.14996e-06	78.0534	68.0827	45.13	136.404	145.564	107.69
FBgn0011638	2.55611	6.37908e-34	7.7602e-33	48.3602	53.9713	75.6728	345.071	371.501	319.978
FBgn0011640	1.93241	3.08066e-28	2.71238e-27	70.6612	64.9061	77.5087	265.926	295.205	242.575
FBgn0011642	0.458557	0.00607417	0.00775559	68.8597	66.1584	72.268	93.572	92.2217	95.1083
FBgn0011648	1.52519	1.58737e-17	5.975e-17	51.4972	58.7667	57.7477	173.337	168.925	134.459
FBgn0011655	1.22214	6.89745e-11	1.58072e-10	31.7121	34.5759	40.9574	85.1509	84.6425	77.2622
FBgn0011656	-1.10426	1.73345e-11	4.16975e-11	150.268	138.181	145.504	67.8386	67.9731	63.1931
FBgn0011659	3.27601	1.07104e-38	1.67132e-37	5.06276	3.54311	4.80674	43.0243	48.1136	37.2738
FBgn0011660	2.79766	2.54433e-41	4.42533e-40	9.84597	8.70505	9.81376	66.8341	70.4435	57.386
FBgn0011661	0.7856	2.50886e-06	4.11124e-06	229.129	254.126	265.673	445.397	419.039	408.312
FBgn0011666	0.83046	1.78979e-05	2.76114e-05	45.8133	48.1374	50.2705	93.6575	93.0852	66.2382
FBgn0011668	-0.984327	0.000487169	0.000675541	147.472	196.643	93.6313	48.5813	64.7591	103.772
FBgn0011669	-1.01605	0.0124688	0.015527	25.0032	39.3407	19.928	5.94176	11.105	23.9128
FBgn0011670	-1.53476	3.07478e-05	4.64845e-05	42.9247	49.4203	32.1451	9.10499	8.03492	24.9751
FBgn0011672	0.806421	3.137e-06	5.10317e-06	66.0332	72.1145	79.2111	133.112	123.282	118.455
FBgn0011676	-1.5987	1.87578e-06	3.09771e-06	7.45436	8.64396	6.94307	2.56479	1.79886	3.09238
FBgn0011692	4.30362	4.07571e-82	2.91917e-80	6.36727	6.26153	7.54391	135.805	151.872	106.061
FBgn0011693	-3.27842	1.02808e-44	2.04798e-43	73.7982	88.6388	85.4198	6.28373	8.20282	10.7407
FBgn0011694	-3.07376	4.96647e-25	3.33601e-24	110.759	140.747	63.3555	7.97221	15.0865	13.7623
FBgn0011695	-0.803933	0.000104753	0.000152454	1307.59	1340.12	1215.97	638.525	568.633	969.024
FBgn0011701	-1.50954	1.61948e-07	2.88726e-07	10.405	10.4155	11.149	3.88993	3.30991	3.84777
FBgn0011703	4.28875	2.63765e-83	1.98979e-81	15.9337	16.8909	22.1978	389.655	376.706	296.278
FBgn0011704	4.04887	4.03032e-70	1.91013e-68	22.1767	23.2746	30.5095	466.727	451.755	324.039
FBgn0011705	1.00052	3.22184e-08	6.02807e-08	42.7384	35.7365	36.7849	71.1942	85.1462	71.3135
FBgn0011706	-1.26914	0.000972876	0.00131697	2.08101	2.44352	2.57027	0.876302	0.815485	1.2039
FBgn0011708	0.615273	0.000165873	0.000238197	100.137	94.6254	84.5853	143.756	144.797	132.783
FBgn0011710	1.90955	7.57633e-23	4.29865e-22	34.228	39.1269	45.5305	160.15	155.158	125.678
FBgn0011715	3.13519	2.09836e-56	6.38473e-55	19.3813	18.021	23.0323	166.733	202.696	156.035
FBgn0011722	-1.49414	6.9317e-09	1.36398e-08	61.3743	54.3073	52.1732	19.1504	12.712	26.6039
FBgn0011726	1.72242	5.14825e-26	3.78518e-25	310.599	338.55	339.61	1043.08	1135.99	1040.6
FBgn0011737	0.788456	3.26186e-05	4.92311e-05	49.9753	44.411	35.1827	75.0841	79.8695	65.294
FBgn0011739	0.453374	0.0170782	0.020988	46.6208	55.0709	62.2874	77.0932	79.8216	64.8691
FBgn0011740	1.66506	1.91747e-18	7.74091e-18	20.8412	20.8005	17.8918	61.961	66.6299	57.4332
FBgn0011741	1.25114	3.83375e-11	8.94192e-11	21.3071	23.3662	23.2993	49.4576	57.1079	53.1606
FBgn0011742	1.5774	9.71578e-20	4.37536e-19	53.5472	55.5596	58.5154	154.999	191.063	148.387
FBgn0011743	-2.4924	4.10341e-18	1.61464e-17	60.8152	50.0922	31.7111	6.28373	11.3688	7.36505
FBgn0011746	-1.19307	0.000560244	0.000773255	5.93243	6.50588	4.10576	1.98771	2.95014	2.19535
FBgn0011754	0.354042	0.0279025	0.0336801	143.931	144.046	142.533	184.002	171.708	186.204
FBgn0011758	-3.71877	3.98349e-16	1.35248e-15	3.54082	2.74896	3.60506	0.299225	0.143909	0.283271
FBgn0011761	6.21564	5.53839e-122	1.15752e-119	27.0531	31.6436	45.4971	2393.78	2994.12	2293.6
FBgn0011762	2.60412	4.76691e-30	4.6893e-29	7.23695	6.13935	7.54391	42.3617	45.3793	37.8875
FBgn0011763	1.71876	6.81578e-22	3.6206e-21	49.6958	52.3525	61.4862	175.987	194.589	161.465
FBgn0011766	1.77373	5.08661e-21	2.53119e-20	48.7018	50.0006	58.2817	197.403	184.971	147.301
FBgn0011768	1.34272	1.59739e-16	5.57338e-16	149.367	154.644	152.881	389.741	392.368	360.227
FBgn0011769	1.18809	1.64697e-06	2.7301e-06	9.50431	10.5988	7.71081	17.8253	22.3059	22.3312
FBgn0011771	1.33227	4.41298e-11	1.02405e-10	21.773	23.4273	25.3022	65.1883	60.7296	49.1239
FBgn0011774	4.25918	1.44435e-89	1.395e-87	6.27409	6.47534	4.94026	114.325	121.075	98.4367
FBgn0011785	0.84927	1.48594e-05	2.30522e-05	55.3487	56.5676	66.3931	123.259	109.203	84.3676
FBgn0011787	1.81941	4.10385e-24	2.54475e-23	39.6634	44.9303	43.8281	134.096	176.48	137.481
FBgn0011802	2.37286	3.10141e-31	3.25431e-30	14.8466	13.867	12.4508	72.5407	78.6943	58.9676
FBgn0011818	1.40111	3.04695e-12	7.72277e-12	33.1719	26.5122	28.5734	77.9268	90.207	62.0364
FBgn0011822	0.725664	0.0272159	0.0328886	6.70893	4.97868	4.94026	10.4943	6.0202	10.4338
FBgn0011824	1.61757	3.27845e-09	6.63234e-09	9.2869	10.7515	17.7582	42.6396	36.6488	35.4561
FBgn0011826	1.70257	1.37102e-19	6.06913e-19	37.893	41.5094	49.2691	140.358	153.311	120.343
FBgn0011828	-2.52371	1.06955e-27	9.04826e-27	66.934	77.3375	68.0955	11.9049	9.09026	15.273
FBgn0011829	-2.19599	4.34464e-08	8.04851e-08	2.95069	3.78746	3.73858	0.812182	0.503682	0.920631
FBgn0011836	2.18149	2.21751e-23	1.31066e-22	11.8338	12.7063	15.4884	64.9319	63.9676	50.4223
FBgn0011837	1.96	1.38529e-20	6.67966e-20	21.4934	22.572	16.0225	84.0823	84.0429	61.7767
FBgn0012034	0.557661	0.00185081	0.00245485	187.664	216.649	187.797	305.573	238.553	312
FBgn0012037	-0.715496	0.0031349	0.00408868	133.806	129.537	106.216	89.6179	45.2594	85.1938
FBgn0012042	3.78085	3.79177e-13	1.02418e-12	1.27345	0.641425	0.233661	7.07454	7.6032	14.4704
FBgn0012051	-0.432413	0.0350265	0.0419338	44.633	54.6738	61.7867	41.806	33.8666	41.9477
FBgn0012058	1.09113	1.07701e-09	2.26693e-09	53.1745	52.9939	44.2621	106.674	118.725	90.3871
FBgn0012344	-1.12296	0.000219382	0.000312434	6.92635	8.82723	6.44237	3.33422	3.42983	3.25762
FBgn0013269	2.81526	7.38841e-30	7.1631e-29	47.4284	57.8504	91.0944	437.553	526.084	408.69
FBgn0013272	-1.11166	1.81399e-08	3.46309e-08	778.049	777.926	760.734	366.679	263.833	422.664
FBgn0013275	-4.03057	2.05219e-07	3.62675e-07	2.11207	40.2265	19.5274	2.09458	0.599621	0.967843
FBgn0013276	-3.89709	2.99237e-07	5.23317e-07	8.88312	176.422	90.4936	9.40422	2.11067	6.44442
FBgn0013277	-4.668	2.55753e-12	6.51988e-12	6.33621	35.0951	31.0102	1.30377	0.239848	1.22751
FBgn0013278	-4.44186	5.44932e-11	1.25698e-10	16.8344	149.33	106.85	6.07	1.2712	4.88643
FBgn0013279	-4.27876	1.48262e-09	3.08553e-09	9.00736	93.9535	56.8798	4.03954	0.7915	3.16319
FBgn0013300	-2.66548	3.7127e-17	1.35937e-16	74.0156	63.3178	42.6932	4.95859	12.9518	10.1742
FBgn0013301	-2.34323	1.02028e-21	5.35289e-21	192.726	169.764	104.747	23.6602	28.3981	38.3832
FBgn0013303	0.519587	0.00533756	0.00685144	48.795	60.355	62.9883	74.8277	93.5889	75.6098
FBgn0013305	0.841799	7.4976e-06	1.18801e-05	102.56	108.462	99.4061	191.632	144.413	210.494
FBgn0013307	1.11383	3.34764e-05	5.04719e-05	10.9331	9.46865	8.34504	21.7366	15.3983	23.9128
FBgn0013325	0.966144	3.26969e-09	6.61671e-09	1053.95	1033.64	1140	1971.38	2059.39	2191.74
FBgn0013334	-1.77653	5.33308e-26	3.9143e-25	270.78	279.173	290.708	85.9631	76.6556	79.0799
FBgn0013342	-2.19338	9.84461e-32	1.06004e-30	166.357	177.003	167.301	33.6201	32.2116	44.0959
FBgn0013343	1.0159	5.07227e-05	7.55531e-05	11.0573	15.6386	16.3563	32.6369	30.2689	22.9686
FBgn0013347	1.21405	6.41019e-12	1.58532e-11	34.4764	35.5838	38.6876	79.3588	90.0631	79.7644
FBgn0013348	-6.86429	2.412e-166	1.18272e-163	834.143	957.128	1011.85	6.02725	8.01094	9.74925
FBgn0013432	1.34541	2.05349e-10	4.54591e-10	17.0829	16.2189	20.5622	42.319	50.8719	42.231
FBgn0013433	-2.22341	1.56985e-05	2.43243e-05	5.31123	4.03181	4.039	1.49613	0.287818	0.991449
FBgn0013435	1.62754	1.04967e-07	1.89496e-07	3.23022	5.74228	5.47434	15.6879	15.6861	12.6764
FBgn0013467	-3.82656	1.55828e-94	1.78977e-92	155.299	154.186	156.987	10.1309	10.7452	11.5433
FBgn0013469	-0.755838	0.0227033	0.0276161	6.02561	4.48997	5.67463	3.74031	2.8542	2.83271
FBgn0013531	2.34623	4.28836e-20	1.98592e-19	4.69004	4.76487	5.54111	24.7074	27.8704	22.7797
FBgn0013548	4.21061	2.70006e-80	1.81174e-78	7.85814	6.71969	8.97926	149.57	162.09	119.446
FBgn0013563	-0.75786	3.88045e-05	5.82707e-05	54.479	61.2103	60.4181	35.3086	36.7688	30.6405
FBgn0013576	-0.515478	0.00238049	0.00313262	362.996	386.352	343.582	278.707	227.928	244.817
FBgn0013717	2.66936	2.81276e-36	3.88936e-35	13.7906	16.28	18.1922	108.661	113.328	81.2752
FBgn0013720	1.70645	9.08724e-20	4.10391e-19	21.2139	19.2427	20.9961	62.7945	70.0118	65.176
FBgn0013725	-2.27123	1.16329e-12	3.03412e-12	11.5232	10.5072	8.04462	2.1587	1.77488	2.17175
FBgn0013726	2.8022	1.3116e-46	2.75026e-45	36.6506	41.6621	50.0368	309.997	314.561	259.996
FBgn0013732	4.16238	3.09033e-69	1.41722e-67	4.90746	5.37575	5.67463	99.129	111.913	71.2899
FBgn0013733	-1.26482	5.36578e-11	1.23838e-10	408.81	378.96	463.083	176.35	139.688	196.755
FBgn0013746	1.7846	8.83286e-22	4.64563e-21	25.9971	23.7022	27.7389	88.8485	95.4837	79.1507
FBgn0013749	1.01405	9.00582e-10	1.91009e-09	74.8542	82.4384	84.385	155.918	173.314	152.612
FBgn0013750	0.397401	0.016868	0.0207517	116.412	110.386	118.8	135.912	170.772	143.241
FBgn0013753	1.83803	1.98264e-17	7.41469e-17	17.114	14.8444	21.6637	58.5626	72.0025	59.3453
FBgn0013756	2.14279	3.3614e-26	2.50904e-25	38.2968	35.8282	48.3678	196.762	191.543	146.286
FBgn0013759	1.39527	1.97835e-12	5.08098e-12	38.3279	43.0976	53.8422	125.097	126.28	100.302
FBgn0013762	1.78354	5.83616e-17	2.10541e-16	15.0019	14.936	18.793	60.5076	56.3884	48.699
FBgn0013763	2.29006	1.25928e-42	2.29024e-41	96.9067	103.514	89.8927	471.728	466.817	459.253
FBgn0013764	1.60357	1.85352e-17	6.94403e-17	37.7067	34.698	44.9631	118.579	130.43	103.701
FBgn0013765	-0.803753	6.67937e-06	1.06179e-05	209.996	210.296	162.628	119.861	113.28	95.0847
FBgn0013771	0.900458	0.00036722	0.000514076	18.6359	16.5549	19.0601	34.7956	23.0734	41.6645
FBgn0013772	2.0663	9.95504e-11	2.25951e-10	13.8838	22.1444	9.31306	63.7563	40.0307	81.4877
FBgn0013773	2.72896	1.07982e-38	1.68091e-37	10.2498	14.6001	10.7818	80.8976	78.8382	72.7299
FBgn0013799	1.31669	7.70313e-12	1.89699e-11	27.5811	26.0846	27.1047	71.1301	72.1224	55.1671
FBgn0013810	-2.22196	2.25483e-17	8.40058e-17	27.7054	26.7871	20.0949	5.00133	6.11614	4.62676
FBgn0013811	-2.05487	1.8288e-11	4.39002e-11	17.9526	14.6001	10.1476	3.39834	3.33389	3.35204
FBgn0013812	-3.12167	6.32016e-17	2.27486e-16	7.8892	7.17785	8.81236	0.59845	1.03135	1.08587
FBgn0013813	-2.65497	4.12345e-15	1.28753e-14	30.7493	25.1072	12.4174	3.50521	3.90953	3.21041
FBgn0013949	-1.42279	7.27674e-09	1.43055e-08	36.0294	39.9211	30.3759	13.4865	9.61792	15.7688
FBgn0013953	1.65923	1.34513e-10	3.02132e-10	8.13768	6.68915	7.64405	21.2236	20.531	28.2091
FBgn0013954	1.58584	1.95148e-20	9.27644e-20	169.4	177.889	195.941	524.563	593.145	493.482
FBgn0013972	-2.7743	1.17224e-25	8.33977e-25	36.2158	35.0646	34.0144	4.65936	3.9575	6.51524
FBgn0013973	-2.16434	9.79291e-14	2.77506e-13	11.3368	12.7674	12.2171	2.7144	2.54239	2.71468
FBgn0013981	1.14989	3.31557e-11	7.77168e-11	180.893	210.876	218.54	433.513	418.032	483.709
FBgn0013983	-0.614909	0.00438953	0.00566705	28.2955	26.3595	27.6721	17.6757	15.9739	19.286
FBgn0013987	0.967806	9.93638e-09	1.93196e-08	74.4815	83.3241	83.0832	166.562	154.342	143.312
FBgn0013995	-1.08297	3.82926e-11	8.93306e-11	241.366	216.343	227.285	107.742	111.793	99.3574
FBgn0014000	-1.38183	6.8992e-12	1.70395e-11	70.6922	63.9287	63.5224	26.2463	20.4111	28.0675
FBgn0014006	0.751063	4.41616e-05	6.60507e-05	46.8383	43.3115	52.4402	86.0058	77.471	73.202
FBgn0014007	1.31304	2.78243e-10	6.1066e-10	29.8485	34.2704	43.3608	93.4865	97.3305	73.2728
FBgn0014011	-1.14648	2.82497e-11	6.66091e-11	88.8622	94.4116	96.8692	41.3786	41.3259	42.0658
FBgn0014018	0.373535	0.033091	0.0397172	111.132	119.397	103.812	143.222	121.867	160.662
FBgn0014019	-1.98402	2.35889e-12	6.0328e-12	27.0842	28.0394	31.1437	5.94176	5.58847	9.9617
FBgn0014022	2.02789	2.08638e-17	7.78665e-17	7.54754	7.30003	8.5787	31.1622	35.4016	27.855
FBgn0014023	1.0397	5.10969e-08	9.42605e-08	29.2894	32.0712	37.6528	61.9396	75.0246	64.397
FBgn0014024	1.17735	1.22367e-08	2.36659e-08	25.966	27.2758	37.3858	66.2142	74.6648	62.0364
FBgn0014026	1.01991	4.54423e-10	9.82606e-10	2060.01	2095.54	2182.36	3982.28	4111.19	4581.56
FBgn0014028	-1.03495	2.13282e-09	4.38428e-09	393.59	432.351	493.025	208.432	206.414	220.527
FBgn0014029	1.76528	1.92122e-20	9.13941e-20	32.1469	33.3846	43.4276	116.014	124.913	125.324
FBgn0014031	-0.458514	0.0317576	0.038178	75.8482	92.7928	80.5129	63.3502	43.1487	71.4316
FBgn0014032	2.03789	3.92612e-20	1.82546e-19	10.6535	12.3092	15.1546	51.9583	54.7334	48.0145
FBgn0014033	-0.903535	0.0147702	0.018259	7.23695	5.22303	7.37701	2.56479	2.71029	5.19331
FBgn0014073	-0.821659	0.00127833	0.00171516	25.5001	24.7101	24.2006	12.6743	10.6972	18.0349
FBgn0014075	1.73729	3.04439e-23	1.77715e-22	39.943	37.6913	39.7224	135.335	136.258	114.276
FBgn0014076	10.5718	3.23899e-15	1.01986e-14	0	0	0	9.87443	4.29329	0.75539
FBgn0014092	2.2694	2.09112e-19	9.09578e-19	7.92026	5.92554	9.37982	34.475	42.0214	34.4174
FBgn0014127	1.80287	4.71371e-18	1.84397e-17	32.1469	27.8256	21.2632	99.7702	103.063	76.0111
FBgn0014133	1.38849	2.02234e-14	6.01419e-14	162.35	169.061	173.109	443.943	509.222	351.445
FBgn0014135	-1.78725	2.35304e-09	4.81293e-09	16.2132	15.1498	20.6957	4.63799	3.90953	6.32639
FBgn0014141	-0.716669	0.000304019	0.000428328	152.007	159.44	207.124	109.581	86.6333	114.961
FBgn0014143	-1.99439	0.000457278	0.000635335	1.95677	2.65733	2.67041	0.128239	0.671576	1.01506
FBgn0014163	0.600156	0.000526751	0.000728447	134.365	136.226	160.325	214.48	239.681	191.562
FBgn0014189	2.84252	3.11166e-37	4.51829e-36	57.9887	59.9885	90.794	503.147	548.533	432.201
FBgn0014269	2.13581	3.98334e-30	3.94589e-29	22.332	21.2281	21.597	97.355	104.238	80.9211
FBgn0014340	3.08744	5.97625e-32	6.51764e-31	4.59686	4.58161	6.87631	49.3721	47.5859	37.9347
FBgn0014342	-1.00122	0.000771175	0.00105118	12.6724	11.0264	9.27968	6.60433	4.53314	5.00446
FBgn0014343	-1.74631	2.81321e-10	6.16883e-10	14.0391	14.6001	14.6539	3.84718	3.90953	4.95725
FBgn0014366	2.22408	3.50849e-29	3.26018e-28	17.3625	17.013	20.6289	89.2546	90.0391	74.4767
FBgn0014380	-0.764731	0.000500761	0.000693709	59.4796	55.0404	66.5934	31.782	27.8704	45.4178
FBgn0014388	-1.73233	2.35464e-14	6.97474e-14	46.8072	62.7375	72.2013	16.4146	16.6215	20.9857
FBgn0014391	-1.97281	2.8812e-29	2.68905e-28	648.25	643.624	745.546	154.251	171.971	186.534
FBgn0014395	-0.710628	0.0177458	0.0217875	12.7345	9.83518	7.41039	6.15549	6.59583	5.26412
FBgn0014396	-1.5036	7.90084e-14	2.25191e-13	125.792	138.365	141.131	43.9433	37.7761	58.9912
FBgn0014411	1.16327	1.76014e-10	3.9176e-10	50.2238	47.8625	58.0481	114.988	130.19	100.561
FBgn0014417	3.3524	2.11122e-42	3.81787e-41	11.399	17.8683	20.8626	183.874	182.765	139.44
FBgn0014427	0.799789	1.18654e-06	1.9839e-06	92.5584	102.048	96.502	170.815	156.381	171.733
FBgn0014454	-12.9963	1.79933e-295	7.64654e-292	459.344	421.294	531.913	0	0.0479697	0.11803
FBgn0014455	2.47411	4.25612e-35	5.51997e-34	95.478	118.053	143.969	675.864	673.662	613.636
FBgn0014465	3.08312	7.05561e-06	1.11978e-05	0.124239	0.122176	0	1.04729	0.527667	0.566542
FBgn0014469	1.55206	1.9616e-16	6.80316e-16	44.0739	39.6156	42.3928	126.38	101	136.348
FBgn0014857	0.910173	9.3108e-09	1.81504e-08	134.272	136.654	131.852	245.258	258.461	242.527
FBgn0014859	-3.415	8.51439e-25	5.6141e-24	14.1012	20.7089	19.8946	1.70986	1.24721	2.07732
FBgn0014861	4.23761	2.19697e-75	1.23934e-73	9.19372	9.4992	12.4174	225.338	200.225	153.675
FBgn0014863	-3.04339	4.43005e-53	1.20167e-51	763.917	776.857	880.902	84.4242	88.624	116.873
FBgn0014865	3.72106	7.55688e-13	1.99881e-12	0.279539	0.427617	0.767743	3.82581	5.39659	10.1033
FBgn0014868	1.64411	2.72936e-22	1.4845e-21	54.6964	54.6738	58.7491	182.656	173.53	161.866
FBgn0014869	-1.17734	7.77239e-12	1.91294e-11	817.464	808.654	967.59	382.837	407.119	343.277
FBgn0014870	0.645966	0.00182977	0.00242795	29.6622	30.2081	38.2203	55.1857	53.6301	42.7976
FBgn0014877	0.39037	0.0245893	0.0298192	103.212	86.6535	84.2515	121.485	129.974	102.709
FBgn0014879	2.88543	1.26155e-39	2.05409e-38	24.91	33.6901	40.7572	237.627	277.049	212.17
FBgn0014906	0.594648	0.000293097	0.000413672	88.1479	90.2576	98.7051	136.767	143.813	132.476
FBgn0014931	2.52775	5.50266e-21	2.7297e-20	3.7893	4.94813	5.70801	28.576	29.6693	24.0544
FBgn0015000	0.974542	5.97395e-08	1.09633e-07	35.812	36.9888	40.657	77.3069	73.9932	68.5752
FBgn0015001	0.681603	0.0143326	0.0177352	11.9891	9.56029	13.0516	20.6252	13.3596	20.608
FBgn0015008	-2.45054	8.99348e-20	4.063e-19	39.5081	33.9955	24.0337	4.83035	5.97223	6.7513
FBgn0015010	4.39651	1.79885e-40	3.02953e-39	12.1133	14.2946	22.4982	306.984	222.244	487.958
FBgn0015011	-1.20462	5.82105e-09	1.15183e-08	44.3845	53.9713	47.2997	17.0772	21.8022	23.4879
FBgn0015019	2.63454	3.61159e-33	4.2165e-32	68.6112	82.53	112.691	559.786	587.629	474.574
FBgn0015025	1.61052	1.94714e-09	4.01619e-09	4.28626	4.91759	4.73998	13.5506	14.7267	13.7387
FBgn0015031	-1.81964	3.83294e-27	3.08109e-26	352.747	369.43	351.86	86.6043	105.941	107.761
FBgn0015032	-4.63905	1.34497e-22	7.47797e-22	4.69004	5.52847	5.2073	0.0854929	0.191879	0.330483
FBgn0015033	-2.79912	2.49822e-24	1.5705e-23	85.8184	95.6945	80.4128	13.1018	7.21944	16.5242
FBgn0015035	-0.931411	0.000844817	0.00114886	42.5209	59.4693	50.6377	31.7179	15.0385	31.5611
FBgn0015039	1.10858	5.38048e-07	9.22731e-07	43.1421	50.5809	40.2565	100.775	66.9897	115.457
FBgn0015075	0.829135	0.000149085	0.000214669	14.3186	16.5854	14.8875	28.4264	26.5272	25.1403
FBgn0015218	1.55442	2.10125e-19	9.13671e-19	218.475	221.414	234.829	665.883	727.7	563.12
FBgn0015221	0.438609	0.0199196	0.0243626	440.957	483.085	426.832	635.469	471.422	690.851
FBgn0015229	1.26885	1.72818e-11	4.15866e-11	36.2468	40.0127	40.7905	93.743	107.884	76.9789
FBgn0015230	-3.02565	4.73461e-23	2.72882e-22	32.3954	26.2679	18.6261	2.52204	4.00547	2.83271
FBgn0015239	0.424324	0.0141753	0.0175457	61.7159	67.9605	75.339	87.5875	96.611	87.578
FBgn0015240	1.62829	5.71737e-18	2.22092e-17	27.7675	24.985	28.1395	83.5266	92.2457	71.1955
FBgn0015245	1.18109	1.65314e-10	3.68782e-10	252.548	301.225	353.93	709.249	688.293	635.141
FBgn0015247	0.42731	0.00869834	0.0109678	122.314	110.295	121.27	151.408	167.174	151.196
FBgn0015270	4.55687	3.82806e-64	1.52512e-62	5.71501	3.17658	3.07097	95.8803	102.295	79.4812
FBgn0015271	3.98472	8.43595e-61	2.93852e-59	3.60294	3.45148	3.80534	55.0788	66.9657	47.9436
FBgn0015277	0.539643	0.0071563	0.00907727	26.6183	28.0394	24.7681	39.1985	34.0105	40.3189
FBgn0015279	0.697962	6.87176e-05	0.000101304	49.0435	45.3579	45.3636	79.2947	76.2718	67.7962
FBgn0015282	-0.448544	0.00569151	0.00729037	365.512	405.655	408.072	283.559	297.868	271.067
FBgn0015286	1.45426	1.21316e-16	4.26546e-16	64.6355	74.1609	73.2361	174.106	224.81	175.416
FBgn0015288	1.93422	2.875e-15	9.08611e-15	159.927	133.813	197.677	819.663	456.791	570.721
FBgn0015295	1.87505	9.87945e-19	4.08231e-18	16.5549	19.2122	22.5316	75.8536	76.7755	58.6135
FBgn0015296	0.839748	2.87063e-06	4.68061e-06	44.1671	38.6077	42.4262	69.8904	83.1555	68.3156
FBgn0015298	1.23011	5.16392e-10	1.11207e-09	18.4806	21.3808	21.4634	45.3112	51.3995	45.3234
FBgn0015299	3.08201	1.52966e-56	4.68788e-55	10.0323	9.4992	10.4814	81.3892	88.9118	80.5907
FBgn0015300	-2.00642	3.47993e-07	6.04931e-07	13.2004	10.2628	5.74139	1.64574	3.45382	2.07732
FBgn0015316	-1.01645	0.00181421	0.00240805	11.399	10.0184	8.078	5.96313	3.26194	5.02806
FBgn0015320	0.879445	5.75387e-07	9.84778e-07	124.985	110.569	91.9957	201.742	214.976	176.502
FBgn0015321	1.16299	4.1928e-11	9.74017e-11	137.222	126.177	110.555	274.304	316.96	234.289
FBgn0015331	0.639966	0.00317244	0.00413637	21.8351	20.6783	16.4564	30.008	34.2983	26.2262
FBgn0015338	1.91647	2.15463e-27	1.77796e-26	23.6365	25.9319	24.4009	87.5447	96.7309	91.1425
FBgn0015351	1.52626	2.12439e-08	4.02854e-08	5.00064	7.05567	5.67463	17.5047	14.7747	17.9405
FBgn0015359	1.35224	2.59432e-13	7.12364e-13	44.7572	39.8905	37.4191	99.5351	119.996	88.0265
FBgn0015360	1.33724	1.62962e-12	4.20652e-12	36.3711	38.1801	34.7487	99.8771	98.9135	73.2728
FBgn0015371	1.72905	1.89463e-20	9.0163e-20	40.3778	39.4018	45.5305	138.947	158.06	113.615
FBgn0015372	1.18963	5.34147e-10	1.14934e-09	24.0714	23.4273	26.3703	51.5736	62.3606	52.6176
FBgn0015376	2.16914	8.24839e-20	3.73831e-19	8.0445	7.36111	10.014	38.6642	41.4938	32.8831
FBgn0015379	1.8002	1.06699e-21	5.57729e-21	24.1646	21.0143	22.0977	69.5271	88.5041	73.4853
FBgn0015380	-2.0515	2.81478e-11	6.63811e-11	11.4921	12.0344	12.3173	3.16324	2.15864	3.16319
FBgn0015391	4.15148	6.03581e-78	3.75369e-76	8.44828	7.11676	9.0794	143.03	173.338	116.92
FBgn0015396	3.96055	1.70916e-82	1.2523e-80	9.59749	8.9494	8.97926	142.068	164.608	116.495
FBgn0015399	-1.78875	2.88994e-11	6.80781e-11	16.8966	16.9519	19.1936	5.40743	4.38923	5.31133
FBgn0015400	-2.43105	2.03811e-13	5.64745e-13	6.95741	9.43811	8.64546	1.45338	1.48706	1.62881
FBgn0015402	1.30117	2.4977e-12	6.37884e-12	26.5251	27.4591	27.0713	68.5012	70.9712	57.5041
FBgn0015477	0.680385	0.00015334	0.000220597	50.5033	50.1839	57.6475	88.0577	87.3048	75.0669
FBgn0015509	0.885204	1.13268e-06	1.89806e-06	185.707	196.826	228.12	400.876	400.067	312.849
FBgn0015519	-2.76239	7.21472e-13	1.91267e-12	5.90137	3.84855	5.14054	0.683943	0.7915	0.684572
FBgn0015520	2.39714	2.63027e-27	2.15233e-26	12.6414	12.2176	10.7818	66.086	71.6427	47.3771
FBgn0015521	0.731346	5.95855e-06	9.50639e-06	565.476	543.409	602.612	889.254	938.887	976.176
FBgn0015522	2.52148	6.82736e-45	1.3643e-43	29.1031	27.3064	31.0102	166.134	179.718	149.803
FBgn0015524	-1.13733	0.00115367	0.00155264	4.31732	5.65065	4.00562	1.68848	1.99074	2.57305
FBgn0015527	1.8507	4.57438e-16	1.54487e-15	24.4752	27.5202	40.7238	123.259	110.21	97.2092
FBgn0015544	1.91978	1.99585e-19	8.69323e-19	22.9222	15.8218	16.9571	70.211	77.8308	59.8646
FBgn0015546	3.24771	2.04361e-43	3.87132e-42	8.07556	5.74228	8.01124	70.3606	77.2312	57.3624
FBgn0015553	4.94509	4.89527e-66	2.06655e-64	2.73327	3.48202	5.44096	122.233	140.095	93.4559
FBgn0015558	-1.98463	1.40737e-11	3.41179e-11	22.0525	17.2268	23.1324	6.15549	3.78961	5.54739
FBgn0015561	-1.99596	1.99596e-08	3.79629e-08	5.77713	5.46738	8.34504	1.45338	1.583	1.81766
FBgn0015568	-1.11962	8.26816e-11	1.88503e-10	116.971	113.044	95.801	49.7355	46.4586	51.2485
FBgn0015570	-2.26237	3.51204e-15	1.10148e-14	27.2705	30.6357	30.5762	6.92492	3.9575	7.19981
FBgn0015574	-2.25	1.56128e-14	4.67577e-14	21.4002	20.831	13.3854	3.39834	3.74164	4.34349
FBgn0015575	-0.801598	5.49195e-05	8.16048e-05	90.8811	89.4635	78.7772	49.992	38.2798	57.6929
FBgn0015576	-1.9166	5.22684e-18	2.03534e-17	61.0947	61.2408	82.6493	17.3123	15.5182	20.7732
FBgn0015577	-1.57766	4.63673e-12	1.16069e-11	55.4418	65.3948	75.3056	24.0021	16.4296	24.2197
FBgn0015582	1.0567	4.56365e-07	7.86987e-07	15.4367	16.3716	17.7582	33.5773	36.6968	31.5375
FBgn0015584	-1.20488	0.00172131	0.00228879	93.6454	110.264	57.8478	27.2722	17.1971	66.4271
FBgn0015585	-1.93488	5.67851e-07	9.72402e-07	42.0861	51.2529	24.8682	6.47609	6.16411	17.61
FBgn0015586	-3.10078	1.00016e-12	2.62206e-12	48.5155	74.0388	24.2674	4.57387	2.92615	9.1591
FBgn0015589	0.585846	0.00307958	0.00401943	34.0416	37.3859	47.2329	61.0633	61.0654	53.8687
FBgn0015600	-1.02046	1.4971e-08	2.87665e-08	272.83	243.314	184.192	117.168	112.393	109.626
FBgn0015602	2.26286	3.36279e-30	3.34939e-29	19.7541	18.9068	22.0309	100.24	108.052	79.4576
FBgn0015609	-1.90872	4.65967e-16	1.57284e-15	29.9106	33.5984	29.3745	7.97221	7.24342	9.11189
FBgn0015614	0.450892	0.00507122	0.00651745	146.416	153.453	154.784	199.626	223.083	190.689
FBgn0015615	2.28536	8.22678e-30	7.96985e-29	16.9897	16.6465	20.3285	90.3232	95.4597	74.1462
FBgn0015618	2.82605	1.10443e-24	7.19853e-24	4.37944	3.78746	3.60506	29.8584	31.66	20.844
FBgn0015621	3.37982	8.92712e-46	1.82977e-44	5.49759	5.52847	7.97786	63.3502	71.6907	60.7145
FBgn0015622	0.731121	3.92706e-06	6.35275e-06	138.558	136.746	131.718	225.787	225.146	214.743
FBgn0015625	4.46985	2.8608e-87	2.48111e-85	19.195	13.3172	14.1532	362.639	384.045	273.121
FBgn0015664	2.40859	4.85893e-31	5.01185e-30	18.7912	16.5854	20.8292	106.353	109.683	78.773
FBgn0015714	0.588139	0.0022355	0.00294852	33.6068	30.7884	31.4107	45.9738	42.765	53.0897
FBgn0015721	-1.90074	7.38129e-06	1.17001e-05	7.36118	7.05567	6.14195	0.790809	1.96676	2.69108
FBgn0015737	1.49422	8.25461e-20	3.7398e-19	65.0083	72.481	66.7603	190.906	193.917	182.167
FBgn0015754	0.830103	7.90125e-07	1.33971e-06	144.025	151.285	163.329	283.323	276.929	244.062
FBgn0015756	0.956297	1.135e-08	2.19944e-08	1179.65	1182.63	1358.14	2229.42	2353.66	2544.72
FBgn0015765	1.18411	1.58677e-08	3.04252e-08	17.7352	15.608	19.6943	38.4077	42.6451	38.0528
FBgn0015766	-0.603402	0.00273741	0.00358492	594.951	600.038	644.337	346.93	326.865	519.165
FBgn0015774	-2.47188	1.10426e-16	3.8901e-16	13.4179	16.8603	18.4258	2.77852	2.54239	3.32844
FBgn0015776	-0.609916	0.000176869	0.000253645	416.047	480.702	455.239	288.346	285.947	298.639
FBgn0015777	-2.7654	1.04453e-51	2.69024e-50	344.454	350.157	320.416	43.4731	46.1229	57.4568
FBgn0015778	1.35537	1.0838e-14	3.28829e-14	213.164	207.822	214.1	565.621	592.881	444.665
FBgn0015781	1.01142	9.26663e-07	1.56332e-06	18.8223	19.2427	22.9322	40.5023	42.5491	38.4069
FBgn0015789	0.858806	1.79135e-06	2.96251e-06	88.6759	98.2907	117.365	183.04	196.58	165.95
FBgn0015790	1.05672	2.58393e-10	5.68268e-10	173.221	175.414	199.38	371.274	396.685	357.913
FBgn0015794	0.618007	0.000332069	0.000466352	47.0557	46.6408	50.6711	69.8904	74.9287	73.863
FBgn0015795	-0.344021	0.0392211	0.046723	234.906	234.823	250.518	194.133	170.005	194.773
FBgn0015797	1.00386	2.87794e-09	5.84715e-09	53.8267	55.3153	56.7463	113.064	115.319	99.7115
FBgn0015799	2.44129	1.10063e-37	1.63733e-36	39.0733	36.8972	39.7224	218.456	236.587	165.336
FBgn0015805	3.29756	3.63199e-63	1.38221e-61	20.8412	22.1444	26.4705	227.454	252.033	195.646
FBgn0015818	2.76803	2.19625e-39	3.51759e-38	10.3119	10.9653	12.1504	82.0091	79.5337	63.0987
FBgn0015828	2.33314	4.50867e-35	5.84157e-34	31.9916	37.5386	42.6598	177.761	210.875	170.506
FBgn0015829	0.882218	8.10288e-06	1.28041e-05	22.4252	20.831	21.5302	38.0016	42.5011	37.3446
FBgn0015831	-2.23645	1.44423e-13	4.03695e-13	26.7115	24.6185	15.6887	3.33422	5.5405	5.14609
FBgn0015834	1.64813	7.6481e-21	3.75744e-20	94.8878	108.095	121.103	338.295	352.505	312.401
FBgn0015838	1.50486	9.08441e-13	2.38847e-12	18.8533	23.5189	25.7027	63.8632	73.5615	53.5855
FBgn0015872	-1.33733	1.95895e-08	3.72979e-08	75.2891	84.1488	81.9149	26.3104	23.4092	44.2847
FBgn0015903	2.38068	1.1864e-34	1.51103e-33	23.6365	23.0913	25.8029	123.366	146.188	103.842
FBgn0015904	-1.78109	8.91365e-07	1.50676e-06	6.92635	6.59751	8.87912	2.75715	1.46308	2.17175
FBgn0015905	2.05512	1.16257e-18	4.77943e-18	9.22478	12.2482	13.3521	53.1338	48.5213	41.0979
FBgn0015919	-1.78164	1.04491e-09	2.20228e-09	10.5914	11.2402	9.4132	2.67165	3.18998	3.09238
FBgn0015924	1.15754	1.78917e-10	3.97944e-10	70.0089	79.6894	95.1001	185.22	183.172	170.978
FBgn0015925	3.28524	4.53701e-48	9.97281e-47	7.67178	7.23894	9.47996	84.3174	86.2735	64.3498
FBgn0015926	6.96607	6.25764e-159	2.75099e-156	1.30451	1.58829	2.00281	221.619	216.607	165.572
FBgn0015929	3.82435	1.03773e-61	3.74789e-60	15.9337	16.5549	22.9655	292.065	277.481	206.953
FBgn0015949	0.36516	0.0347896	0.0416619	62.8651	60.3856	66.293	84.1678	81.8843	74.7128
FBgn0016013	-0.974029	0.000239349	0.000339881	26.4941	29.5972	21.4634	13.5292	9.28214	15.8632
FBgn0016031	-0.638773	0.000694398	0.000950798	104.827	129.568	145.337	85.2364	71.5948	83.565
FBgn0016034	3.1023	1.28509e-48	2.91005e-47	11.7717	10.1712	11.6497	105.541	102.175	76.8373
FBgn0016036	1.83226	8.00283e-05	0.000117395	0.403778	0.610881	0.467322	1.28239	2.63833	1.34554
FBgn0016038	0.973062	2.01039e-08	3.82202e-08	57.1191	49.0232	56.9465	100.518	115.511	100.254
FBgn0016041	1.84167	2.23372e-25	1.55023e-24	68.4559	73.9777	78.0428	269.538	286.787	223.808
FBgn0016053	5.6621	4.8815e-82	3.45746e-80	4.03778	4.24562	7.7442	240.641	331.614	234.124
FBgn0016054	0.622689	0.0324239	0.038946	8.85206	6.99459	9.2463	10.6652	17.1012	10.5755
FBgn0016061	-2.09548	7.6648e-12	1.88865e-11	9.75279	11.9733	11.0488	2.84264	2.18262	2.50223
FBgn0016070	4.48119	1.37215e-98	1.78506e-96	35.1598	39.4629	43.2273	882.18	1014.22	705.558
FBgn0016075	-2.92404	3.0496e-59	1.02855e-57	301.125	330.089	313.239	39.0489	37.3924	46.1024
FBgn0016076	-0.781868	8.03717e-05	0.000117872	64.2628	53.2994	65.0579	36.8261	29.6453	38.1236
FBgn0016081	-0.906392	4.13842e-08	7.68434e-08	136.229	141.358	138.661	73.2888	68.045	77.3566
FBgn0016119	-1.93707	6.81807e-30	6.62023e-29	822.341	829.729	879	192.359	242.511	218.426
FBgn0016120	-1.79155	2.51223e-27	2.0597e-26	914.961	958.686	1000.7	247.801	290.432	281.76
FBgn0016122	-0.553942	0.000668434	0.000916231	134.8	129.018	112.157	83.1632	84.9543	83.9899
FBgn0016123	1.1375	1.96904e-05	3.02997e-05	186.949	169.031	153.382	338.381	220.229	540.34
FBgn0016131	0.862821	0.00019192	0.000274365	15.1883	21.2281	23.6331	36.5055	39.8868	31.5611
FBgn0016641	0.952381	7.88543e-07	1.33739e-06	26.6183	30.88	31.2772	57.7932	62.0968	49.6669
FBgn0016660	-0.884498	0.0377619	0.045069	1.86359	2.32135	2.53689	1.79535	0.83947	0.920631
FBgn0016675	-1.8823	2.50211e-12	6.38881e-12	32.2091	44.5332	26.4037	8.72027	7.33936	11.3545
FBgn0016685	2.44104	1.80645e-32	2.02911e-31	63.3932	65.4559	92.9637	378.071	446.526	368.984
FBgn0016687	1.23066	3.16919e-12	8.02195e-12	153.094	190.014	201.382	427.016	425.011	408.926
FBgn0016691	-1.98782	1.18061e-30	1.19837e-29	1269.14	1332.64	1545.53	331.349	350.586	350.879
FBgn0016693	-0.59531	0.000231075	0.000328498	274.755	283.724	269.111	191.675	174.13	173.409
FBgn0016694	-1.64598	2.16705e-18	8.70439e-18	220.37	228.225	246.078	76.8154	59.6983	81.9126
FBgn0016696	0.417626	0.0117762	0.0146917	148.28	152.751	170.406	207.171	223.107	191.633
FBgn0016698	1.21375	5.89661e-09	1.16642e-08	16.3685	15.7607	15.455	38.7924	37.6562	32.2929
FBgn0016701	0.596522	0.000289389	0.000408618	62.2439	66.922	61.6865	89.0836	99.9209	95.5804
FBgn0016715	-1.12255	7.98039e-06	1.26137e-05	31.3083	34.0872	23.9336	12.7384	10.6493	16.8546
FBgn0016726	0.86645	1.66387e-07	2.96308e-07	446.33	468.271	503.406	779.567	844.53	927.713
FBgn0016754	-0.531271	0.00518247	0.00665908	43.9497	42.8838	45.7642	29.495	33.3869	27.7134
FBgn0016756	-0.685884	2.30212e-05	3.52211e-05	353.647	358.831	342.881	217.857	202.624	225.389
FBgn0016794	1.7945	7.32719e-21	3.60395e-20	35.0045	46.3964	49.1022	155.319	155.326	136.206
FBgn0016797	-1.46987	6.86843e-12	1.69668e-11	45.7512	48.6872	61.0523	19.0008	16.8134	19.5693
FBgn0016919	-1.05918	0.012526	0.0155951	8.38616	8.91886	5.60787	2.47929	2.11067	6.18475
FBgn0016920	-1.07134	0.00944963	0.0118857	4.62792	2.10754	4.7066	1.49613	2.13465	1.77044
FBgn0016926	-1.86718	1.0061e-09	2.12504e-09	1840.92	1003.68	641.733	317.948	247.883	368.843
FBgn0016930	-3.6927	1.08911e-78	7.01266e-77	669.744	612.408	495.729	45.6746	50.4401	39.2567
FBgn0016970	2.3237	7.89759e-27	6.16951e-26	8.16874	8.24689	7.81096	38.2581	43.3166	38.1
FBgn0016974	-1.44875	4.76591e-07	8.20313e-07	32.0848	23.4884	18.8932	6.45471	11.7046	8.80501
FBgn0016978	2.1885	2.36513e-33	2.80493e-32	25.6244	26.6649	27.5052	127.149	124.937	106.557
FBgn0016983	2.53713	1.89028e-36	2.63091e-35	30.8735	33.3541	44.0284	208.966	227.952	184.834
FBgn0016984	1.052	1.04729e-09	2.20693e-09	68.3006	78.2233	80.346	162.052	163.769	138.236
FBgn0017414	1.86176	1.04401e-10	2.36581e-10	4.03778	5.34521	7.04321	19.1504	21.9461	18.0113
FBgn0017430	1.6884	9.03668e-16	2.97928e-15	13.8216	13.4394	13.085	44.5632	46.7704	36.8961
FBgn0017448	0.995041	4.77462e-07	8.21701e-07	26.0592	34.4537	31.8113	66.1715	55.429	59.4633
FBgn0017456	-2.19031	1.04536e-16	3.68768e-16	59.5417	50.4282	32.3787	7.71573	12.1363	10.8823
FBgn0017457	2.78326	9.71056e-55	2.76957e-53	21.9283	22.6331	20.7291	145.808	163.529	133.987
FBgn0017545	0.998027	1.84808e-09	3.81867e-09	1854.18	1888.11	2151.45	3717.49	3885.57	4019.24
FBgn0017550	1.01378	2.64189e-07	4.63485e-07	28.2645	39.9516	37.319	70.1897	76.4157	63.6888
FBgn0017551	3.47954	6.66063e-71	3.2535e-69	14.8466	14.0808	14.5204	166.177	180.606	131.532
FBgn0017556	-2.42623	1.6803e-17	6.3099e-17	50.1306	43.9834	26.7375	5.57841	7.24342	9.27713
FBgn0017558	0.611129	0.000188945	0.000270325	141.478	132.011	114.961	198.514	197.203	188.234
FBgn0017561	2.43725	1.04975e-27	8.90438e-27	16.089	13.4699	21.3967	90.8789	102.295	80.1894
FBgn0017566	-1.48741	3.87723e-18	1.52989e-17	911.824	983.671	1109.09	362.105	338.186	356.733
FBgn0017567	-1.05821	1.28342e-10	2.8873e-10	380.607	380.243	413.613	174.106	186.146	196.401
FBgn0017572	0.577013	0.000488269	0.000676992	65.381	63.6232	67.0607	95.7734	99.1054	93.6211
FBgn0017577	4.21398	1.91486e-81	1.33402e-79	10.7778	11.7595	14.2867	255.431	236.203	182.828
FBgn0017578	0.82285	5.84125e-05	8.66335e-05	17.7041	17.5628	17.6581	29.0462	32.4035	30.9238
FBgn0017579	0.747413	1.24133e-05	1.93468e-05	1509.73	1483.59	1773.22	2620.93	2491.4	2784.04
FBgn0017581	1.12555	5.30614e-12	1.32151e-11	564.917	509.78	495.128	1172.56	1078.6	1120.15
FBgn0017590	-2.70386	3.80414e-18	1.50198e-17	20.22	19.2122	17.7916	1.96634	2.78224	3.91858
FBgn0019624	-1.82947	5.84857e-25	3.89772e-24	1644.43	1657.29	2045.27	461.747	505.744	519.708
FBgn0019643	-2.39064	1.32852e-35	1.7588e-34	221.581	217.504	180.954	38.8138	32.4035	44.8985
FBgn0019644	-2.09728	5.4875e-34	6.72048e-33	1132.47	1191.16	1354	289.244	279.088	279.73
FBgn0019650	-2.4458	6.96099e-16	2.32076e-15	13.1383	14.5695	15.5218	2.35105	2.25458	3.21041
FBgn0019660	-2.26765	1.10363e-09	2.32143e-09	8.07556	10.0795	8.11138	1.02591	2.54239	1.84126
FBgn0019661	-1.35244	1.27587e-08	2.4653e-08	101.659	116.342	69.9314	26.0753	38.1599	46.7397
FBgn0019686	4.54032	2.20577e-80	1.4879e-78	17.7973	16.7992	25.5692	488.806	516.466	380.858
FBgn0019828	-2.27951	2.15157e-23	1.27346e-22	322.184	287.267	187.596	39.9038	60.3459	61.4462
FBgn0019925	0.928589	1.05808e-08	2.05381e-08	81.4079	88.3639	83.4504	162.843	161.562	150.511
FBgn0019928	3.19851	2.51863e-11	5.96618e-11	1.18027	0.733057	0.968024	14.3628	4.67704	6.84572
FBgn0019929	-1.8059	1.08454e-12	2.83393e-12	51.0313	53.4521	43.7948	13.7644	9.56995	18.2474
FBgn0019932	1.0689	6.76152e-08	1.23677e-07	21.0275	22.2972	25.3022	48.2394	47.8258	46.008
FBgn0019936	0.360275	0.0307956	0.0370495	609.798	607.399	649.511	771.146	718.538	871.767
FBgn0019938	1.26813	1.65942e-06	2.74967e-06	24.1335	24.8934	49.0021	78.8244	82.7237	72.9187
FBgn0019949	1.13116	4.7248e-07	8.13676e-07	19.4435	18.7846	28.1061	48.0684	51.8792	43.907
FBgn0019952	-0.987715	0.000489399	0.000678484	18.7912	24.0382	22.4982	10.9858	7.36335	13.9983
FBgn0019957	-1.53733	1.26063e-19	5.60188e-19	489.286	528.198	587.691	175.303	187.082	183.725
FBgn0019960	-0.813052	4.61311e-07	7.95127e-07	440.46	425.173	408.707	248.506	235.411	230.299
FBgn0019968	-0.711954	2.50162e-05	3.81315e-05	105.107	101.956	99.9068	65.744	57.9474	60.7381
FBgn0019972	0.414313	0.0236298	0.0286993	64.4492	72.2061	80.78	103.34	100.473	82.1723
FBgn0019982	-0.723689	7.90731e-06	1.25028e-05	194	203.637	214.067	114.924	127.599	123.152
FBgn0019985	-1.58251	3.27637e-07	5.70635e-07	9.81491	7.39166	9.11278	2.86401	3.30991	2.50223
FBgn0019990	2.0403	7.30466e-18	2.81776e-17	11.1505	11.1791	15.7221	58.3062	52.3349	43.9542
FBgn0020224	1.75743	4.51905e-23	2.60576e-22	47.2731	46.2437	47.8338	158.418	180.558	132.925
FBgn0020235	-2.00607	2.51933e-29	2.36169e-28	1422.14	1570.3	1848.33	397.264	408.894	384.375
FBgn0020238	1.21244	1.58475e-13	4.41809e-13	458.785	490.995	489.787	1097.51	1205.17	989.49
FBgn0020248	3.06572	1.0182e-28	9.21296e-28	6.24303	5.46738	8.9125	51.595	74.7368	45.2054
FBgn0020251	-1.17075	1.84234e-09	3.80803e-09	62.6477	64.1425	52.7406	28.6615	27.1748	22.5909
FBgn0020255	1.99515	3.64823e-29	3.38263e-28	228.01	240.443	268.643	953.053	1105.01	846.816
FBgn0020257	-1.35305	1.24124e-06	2.07156e-06	23.9782	25.5654	33.714	11.4774	7.57921	13.0305
FBgn0020258	-1.09778	0.0169946	0.0208914	1.73935	3.94018	2.30323	1.11141	0.74353	1.79405
FBgn0020261	0.832745	1.08845e-05	1.70454e-05	51.6836	59.5609	64.7575	112.466	111.865	85.0758
FBgn0020269	-2.95448	2.19562e-22	1.20137e-21	28.2023	29.4445	39.6556	4.12503	2.90217	5.33494
FBgn0020270	3.34989	6.56821e-51	1.63551e-49	6.27409	5.895	7.24349	65.167	73.1298	57.3152
FBgn0020272	3.82828	4.31192e-51	1.08001e-49	5.09382	3.63474	6.24209	76.5375	70.4195	63.0987
FBgn0020277	-3.6123	7.83374e-26	5.6617e-25	20.3131	18.7846	16.4564	1.38926	0.959394	2.10093
FBgn0020279	1.49446	4.27241e-15	1.33306e-14	115.667	119.61	143.768	407.139	343.271	302.699
FBgn0020280	-2.80435	2.76639e-17	1.02377e-16	16.8655	16.8298	10.4814	1.53887	2.30255	2.3842
FBgn0020294	-3.11432	4.4075e-49	1.01796e-47	67.4309	59.286	61.6865	7.2669	6.88365	7.27063
FBgn0020299	-1.74217	2.94975e-10	6.45824e-10	25.9971	30.147	39.4887	8.52792	7.4353	12.2515
FBgn0020300	-1.21849	3.65484e-07	6.34384e-07	33.4515	37.783	27.305	12.7171	11.7046	17.1615
FBgn0020304	-1.98477	2.61157e-26	1.96662e-25	494.131	442.156	345.818	115.886	100.592	101.553
FBgn0020305	2.12887	7.91212e-18	3.04417e-17	10.7156	13.195	19.5608	59.1397	71.3549	58.0706
FBgn0020306	1.11159	7.19825e-08	1.31495e-07	109.61	116.19	168.036	298.691	298.659	244.935
FBgn0020307	-0.888365	0.00162888	0.00217043	10.0945	12.9812	13.7526	6.73257	5.68441	7.1762
FBgn0020312	1.74641	2.14255e-16	7.41056e-16	16.0579	15.1498	19.1268	60.3366	58.8348	47.5896
FBgn0020371	-2.30865	6.27316e-20	2.86757e-19	62.9894	51.4667	38.8545	7.63024	10.5054	12.3459
FBgn0020372	-4.71508	1.90721e-90	1.89961e-88	141.726	142.06	117.198	4.25327	4.34126	6.42081
FBgn0020377	-2.92237	6.69595e-07	1.14035e-06	3.35446	2.81005	1.73577	0.299225	0.0719545	0.63736
FBgn0020378	-1.98876	1.06283e-09	2.23856e-09	7.67178	7.05567	6.14195	1.53887	1.94277	1.69963
FBgn0020388	1.88912	5.36914e-27	4.25163e-26	26.463	26.1762	27.2382	96.5215	101.888	93.4795
FBgn0020389	0.760419	0.000680682	0.000932618	18.4806	22.8469	28.3397	40.0748	41.0621	35.5269
FBgn0020391	-1.57423	4.0088e-06	6.48087e-06	6.86423	5.34521	6.07519	1.8381	1.70292	2.50223
FBgn0020392	2.84591	1.80039e-48	4.02687e-47	30.0659	32.7738	39.689	247.801	267.239	213.681
FBgn0020399	-2.71858	8.70994e-21	4.25126e-20	58.1751	44.2583	28.4399	4.83035	7.67515	7.08178
FBgn0020407	2.45017	2.06803e-24	1.30715e-23	7.26801	5.98663	7.21011	39.455	39.8628	31.0654
FBgn0020414	1.0756	4.14345e-07	7.17047e-07	74.7611	76.9404	71.7339	141.94	115.895	205.065
FBgn0020415	0.512037	0.00278555	0.00364497	68.1143	66.4027	60.852	89.4256	84.0669	100.679
FBgn0020440	0.807567	5.9136e-05	8.76759e-05	27.6743	32.56	37.8531	60.2297	58.7869	50.4931
FBgn0020443	1.45951	4.10431e-16	1.39201e-15	108.803	109.225	126.711	337.996	329.264	268.541
FBgn0020445	2.0242	1.8223e-20	8.69153e-20	15.0019	20.1896	21.6637	75.4047	90.4229	62.9334
FBgn0020496	1.04956	1.96157e-09	4.04464e-09	165.269	177.705	200.982	391.451	389.058	330.979
FBgn0020497	1.69195	2.15221e-16	7.44197e-16	57.3986	60.5994	83.9845	230.275	233.78	181.624
FBgn0020506	4.08239	1.20298e-08	2.32727e-08	0.0621197	0	0.300421	3.16324	1.75089	1.1803
FBgn0020508	2.12247	1.8326e-12	4.71424e-12	14.0391	15.3026	19.4606	89.8958	38.4957	80.0949
FBgn0020509	-2.40016	3.92828e-12	9.88389e-12	64.3871	69.7626	40.3232	6.68982	7.84304	17.8933
FBgn0020510	0.810872	5.64805e-06	9.02796e-06	46.3413	50.7031	50.1704	90.3446	90.3029	73.981
FBgn0020513	-0.564023	0.00203404	0.00269032	319.668	320.987	248.015	216.297	167.678	205.655
FBgn0020521	-2.52214	3.4904e-27	2.82355e-26	198.876	193.374	200.281	28.9393	25.328	47.2591
FBgn0020545	1.53229	6.35545e-20	2.90311e-19	89.235	91.9376	82.8495	232.99	239.417	279.683
FBgn0020616	1.52639	8.74366e-12	2.1466e-11	14.3497	17.3796	22.1644	53.4972	51.0877	48.7935
FBgn0020617	-3.29194	1.71482e-07	3.05083e-07	1.08709	1.58829	1.10154	0	0.287818	0.0944237
FBgn0020618	0.847876	2.18004e-07	3.84523e-07	1460.37	1418.31	1598.94	2622.84	2606.96	2721.5
FBgn0020622	1.34133	2.12078e-10	4.68757e-10	37.1476	53.6048	59.8506	126.337	144.197	106.982
FBgn0020633	4.00436	3.71663e-52	9.74966e-51	2.20525	2.22972	2.16971	32.9789	39.4071	32.3873
FBgn0020642	-3.60878	6.15584e-12	1.52449e-11	2.14313	1.58829	2.63703	0.0854929	0.287818	0.141636
FBgn0020647	-0.741094	5.41663e-06	8.67e-06	161.635	158.157	171.073	95.6238	102.295	91.9451
FBgn0020653	1.26026	5.84449e-13	1.5598e-12	222.233	298.904	262.168	636.837	609.167	601.762
FBgn0020655	0.991474	3.57575e-09	7.21431e-09	69.2635	74.9551	77.6756	150.403	153.239	131.579
FBgn0020762	-2.0103	1.31441e-24	8.48908e-24	119.891	124.711	134.188	30.6492	25.4	36.5184
FBgn0020764	0.869695	3.9544e-05	5.93044e-05	119.798	129.201	149.843	233.331	180.63	303.785
FBgn0020765	-5.74679	1.04874e-37	1.56196e-36	53.3919	45.7244	56.0453	1.11141	0.239848	1.46357
FBgn0020887	1.64373	3.71913e-17	1.36133e-16	38.2968	40.7458	45.9978	134.117	149.929	102.143
FBgn0020906	5.48	1.37839e-12	3.57831e-12	0.124239	1.58829	3.27125	109.324	29.7892	80.5198
FBgn0020907	-2.07504	1.91292e-24	1.21333e-23	89.6077	111.425	93.8316	25.199	18.5643	24.9279
FBgn0020908	-8.70714	2.27951e-280	5.81229e-277	4694.14	5421.69	5950.85	13.3369	11.7766	12.7708
FBgn0020909	2.32583	5.40339e-15	1.6757e-14	7.01953	7.4222	14.9543	50.6759	50.7279	44.8513
FBgn0020910	0.831766	2.34361e-07	4.12803e-07	1791.9	1819.29	1898.46	3116.24	3187.03	3368.19
FBgn0020930	0.359503	0.0398546	0.0474423	46.2171	45.8772	45.7308	59.7382	58.9068	55.6156
FBgn0021738	-1.54315	0.000236197	0.000335593	2.32949	1.74101	1.46873	0.470211	0.7915	0.613754
FBgn0021750	1.99581	4.72669e-17	1.71732e-16	7.51648	9.43811	9.81376	34.475	41.086	29.9795
FBgn0021760	-0.671108	0.000300914	0.000424141	213.133	195.115	140.597	117.467	118.653	102.615
FBgn0021761	2.68557	8.78997e-26	6.32055e-25	13.9769	16.8298	26.7041	133.519	130.909	102.096
FBgn0021764	1.30543	8.97524e-12	2.20218e-11	30.4076	31.1855	36.7849	76.623	93.1571	70.7706
FBgn0021765	1.1804	3.72703e-12	9.38865e-12	166.885	201.377	203.586	416.244	447.605	415.346
FBgn0021767	-1.58714	0.000920559	0.00124867	3.35446	4.42889	7.31025	1.90222	0.74353	2.28978
FBgn0021768	0.547767	0.000877605	0.0011918	84.2033	81.5831	75.3724	116.142	124.625	106.699
FBgn0021776	1.36583	0.000146454	0.000211024	1.49087	1.31339	1.43535	3.95405	2.90217	3.89498
FBgn0021795	1.0065	3.77127e-10	8.21178e-10	95.2295	90.9602	89.2919	171.819	189.648	184.362
FBgn0021796	0.868867	2.5002e-05	3.81143e-05	26.6183	32.4683	40.0562	62.3029	59.4344	57.1028
FBgn0021825	1.05527	1.86338e-10	4.14088e-10	52.2427	56.9952	53.742	112.103	113.952	107.737
FBgn0021847	1.12572	8.22872e-10	1.74876e-09	36.5885	37.1721	41.6918	89.9171	84.7145	73.8394
FBgn0021856	0.668222	0.000702986	0.000961905	23.8229	29.3834	28.4399	42.4686	45.1874	40.3425
FBgn0021872	0.52408	0.00257676	0.00338044	439.559	463.933	521.698	649.938	611.494	759.781
FBgn0021874	0.870439	5.51628e-05	8.19568e-05	17.9215	16.8298	22.0309	31.953	37.2245	33.5204
FBgn0021875	0.781386	0.000360144	0.000504392	14.6913	14.8444	16.2895	23.7884	26.5752	27.4065
FBgn0021895	1.39474	4.41487e-14	1.28154e-13	36.837	32.4683	37.1521	96.3719	100.233	79.6936
FBgn0021906	-1.76713	4.16748e-25	2.81863e-24	1369.03	1335.14	1560.56	391.686	407.67	437.748
FBgn0021944	1.56448	2.75984e-17	1.02164e-16	49.0435	42.4868	35.9838	131.916	130.478	108.705
FBgn0021967	-1.37536	1.25906e-15	4.1032e-15	402.38	386.016	456.24	145.573	158.18	170.128
FBgn0021979	-0.334241	0.0377699	0.0450743	266.307	281.922	283.698	215.87	210.083	224.398
FBgn0021995	1.64881	9.20082e-12	2.25536e-11	20.6237	26.1762	39.7891	95.4956	90.9985	82.3375
FBgn0022023	1.24884	1.23523e-14	3.73175e-14	192.323	179.874	188.231	432.615	454.321	426.772
FBgn0022027	1.12831	1.1809e-09	2.47798e-09	24.8789	25.5348	24.3675	49.7782	55.2611	56.1821
FBgn0022029	1.43389	5.35463e-11	1.23603e-10	18.8223	25.4432	30.7097	70.4675	67.9011	61.7531
FBgn0022069	2.2839	6.50997e-22	3.46827e-21	23.0153	23.244	37.1855	150.98	142.374	108.894
FBgn0022097	0.364735	0.0252291	0.0305659	217.916	229.05	233.06	279.797	275.562	307.751
FBgn0022153	1.35919	1.21777e-12	3.16909e-12	33.8242	32.957	39.3218	99.6847	91.3343	77.4983
FBgn0022160	-3.42504	2.54221e-44	4.98624e-43	1032.06	1117.67	1238.6	103.147	71.211	135.899
FBgn0022213	3.59127	2.31961e-53	6.33249e-52	19.1329	17.8683	28.1728	291.018	264.769	220.999
FBgn0022224	1.42	5.11632e-07	8.78609e-07	5.99455	7.26948	4.2059	14.3201	15.2304	16.4061
FBgn0022238	1.2161	2.26294e-12	5.79321e-12	83.7684	87.3865	91.6619	194.603	232.989	175.77
FBgn0022288	2.32277	5.66051e-32	6.17859e-31	19.0086	21.3503	24.7681	110.35	116.83	94.7306
FBgn0022338	4.17754	9.19995e-94	1.01991e-91	19.195	20.1591	23.8668	378.584	427.338	325.101
FBgn0022343	1.2189	2.98614e-12	7.57317e-12	83.3957	85.9815	98.1376	202.148	230.015	183.324
FBgn0022344	-0.375022	0.0362599	0.0433493	80.2276	76.1158	91.9957	56.3398	69.1243	63.9485
FBgn0022349	1.02812	7.27623e-09	1.43055e-08	61.5917	68.4797	72.3682	144.761	146.835	115.811
FBgn0022355	2.53657	1.69258e-21	8.73278e-21	95.7886	141.48	168.236	821.138	532.607	962.957
FBgn0022359	0.988671	0.0025611	0.00336093	2.48479	2.07699	2.70379	4.48838	4.86892	4.88643
FBgn0022361	-1.67245	9.21173e-24	5.58176e-23	180.582	188.762	171.607	52.685	54.2777	60.1951
FBgn0022382	-0.488815	0.00221539	0.0029232	134.179	135.524	129.148	94.4696	96.7549	88.8763
FBgn0022699	1.13775	8.82325e-08	1.60216e-07	15.9958	16.1273	20.2618	37.6382	39.4311	36.8253
FBgn0022700	3.4301	3.38282e-20	1.57919e-19	2.60903	2.65733	1.96943	29.1531	13.3596	33.8273
FBgn0022709	-3.24165	2.16444e-57	6.95074e-56	762.209	805.11	809.202	68.8645	75.6962	103.229
FBgn0022710	-0.798201	0.00124006	0.00166521	38.1726	36.5001	45.2301	26.4173	15.7101	25.636
FBgn0022724	2.37252	2.24284e-25	1.55571e-24	10.7156	8.00254	10.3478	49.8851	56.1485	42.7267
FBgn0022740	-2.20001	5.14506e-06	8.25294e-06	2.20525	1.95482	1.0014	0.470211	0.359773	0.259665
FBgn0022764	1.05237	8.70103e-09	1.70137e-08	109.703	113.105	137.96	254.961	273.955	210.777
FBgn0022768	0.654996	0.00104988	0.00141654	85.7873	69.4266	67.261	119.305	139.4	86.9643
FBgn0022770	-4.55454	7.79539e-79	5.04485e-77	55.1002	57.2701	59.6503	2.65028	2.35051	2.19535
FBgn0022774	-1.52768	2.12612e-14	6.31693e-14	81.0662	89.9217	101.542	29.9439	26.6711	36.5656
FBgn0022786	2.28962	7.26613e-25	4.82227e-24	11.7096	12.3092	15.889	68.6508	70.7073	53.5146
FBgn0022787	-0.696801	0.000180467	0.000258688	77.4011	88.3028	100.274	55.4635	49.6966	56.6542
FBgn0022800	-2.73645	5.78567e-20	2.65043e-19	33.5446	36.3474	23.9669	4.93721	3.14201	5.68903
FBgn0022893	3.40661	3.5051e-55	1.02024e-53	139.366	139.647	196.91	1707.42	1890.53	1400.45
FBgn0022935	2.34016	1.65493e-23	9.89621e-23	13.1694	11.79	17.5246	75.4475	81.1647	56.3238
FBgn0022936	3.06311	5.75427e-52	1.5033e-50	8.47934	8.30798	7.94448	67.0051	74.0652	62.8626
FBgn0022942	1.9585	6.15555e-24	3.78934e-23	24.5683	27.9478	31.2104	114.454	114.048	92.7241
FBgn0022943	1.65807	9.52543e-17	3.3752e-16	19.4745	18.7846	22.1978	55.1643	72.0025	61.6351
FBgn0022959	0.799084	4.49758e-06	7.23986e-06	218.723	206.233	216.337	410.644	377.114	311.693
FBgn0022960	2.04595	1.0238e-21	5.36693e-21	17.0519	18.8151	23.9336	87.2027	88.696	68.1975
FBgn0022981	3.48899	4.75513e-50	1.15693e-48	4.5658	5.10086	4.47294	51.424	61.0174	44.3319
FBgn0022984	0.757508	2.4056e-05	3.67382e-05	36.868	35.5227	32.2786	60.1442	58.595	55.4739
FBgn0022985	1.59612	1.73629e-19	7.60948e-19	38.5453	37.0194	39.956	108.982	130.693	105.424
FBgn0022986	1.10744	2.12439e-07	3.74915e-07	17.7041	15.3942	16.7235	37.2535	38.2558	30.3808
FBgn0022987	1.47484	1.38413e-14	4.16087e-14	21.7108	24.252	25.202	64.3761	72.77	58.2122
FBgn0023001	-1.8158	9.10949e-16	3.00251e-15	45.5027	40.8068	41.2912	11.969	9.64191	14.0219
FBgn0023023	-1.35888	8.49543e-11	1.93477e-10	53.1745	58.4002	63.7227	22.0785	18.8281	26.415
FBgn0023076	-1.8632	3.74883e-19	1.59154e-18	46.2171	56.5065	46.4318	12.3323	13.3116	14.7301
FBgn0023081	0.621282	0.000816293	0.0011109	38.3279	37.4775	40.9908	64.7181	60.4178	51.9803
FBgn0023090	-2.32488	1.14291e-14	3.46267e-14	21.4934	19.2733	15.7888	3.61207	2.75826	4.69758
FBgn0023094	3.06652	4.85781e-59	1.62126e-57	17.6109	17.4101	18.3591	157.307	158.084	125.702
FBgn0023096	-1.31059	0.000380457	0.000532139	3.1681	3.20712	2.13633	1.15415	1.19924	1.01506
FBgn0023097	2.1858	1.79829e-20	8.58344e-20	15.9648	18.357	26.9044	99.9198	99.2253	76.5776
FBgn0023130	2.16103	4.48194e-20	2.07105e-19	9.22478	8.7356	8.27828	39.5832	46.1708	30.0976
FBgn0023143	1.13119	2.90982e-11	6.8521e-11	260.437	277.859	291.275	624.141	644.377	524.595
FBgn0023167	2.15643	2.58081e-25	1.78335e-24	17.3003	15.3331	15.0211	60.2084	86.5613	63.3347
FBgn0023170	0.880857	1.18963e-06	1.98879e-06	228.352	239.496	270.88	365.14	473.917	506.394
FBgn0023171	0.87436	5.18769e-06	8.31923e-06	34.8492	33.9955	26.1033	54.3521	63.5598	53.5383
FBgn0023174	0.340454	0.0354774	0.0424576	202.728	201.774	223.781	251.948	268.702	264.67
FBgn0023175	0.553981	0.000527747	0.000729745	271.898	291.482	292.844	397.991	430.048	412.183
FBgn0023177	1.80069	1.10586e-19	4.94167e-19	50.8139	54.1851	71.4335	215.72	217.135	174.92
FBgn0023179	-1.99768	1.59592e-14	4.77392e-14	30.9046	42.2424	42.1258	10.195	6.95561	11.2128
FBgn0023180	4.50855	1.58374e-47	3.41644e-46	1.02498	1.28285	1.10154	23.4464	31.5641	21.9063
FBgn0023181	2.70212	1.96679e-34	2.4704e-33	11.927	8.49124	9.47996	67.9027	68.5727	55.3795
FBgn0023212	1.10011	3.85368e-11	8.98511e-11	77.5564	74.0388	79.6784	165.984	174.49	148.765
FBgn0023213	0.370583	0.0366211	0.0437565	205.057	225.598	263.837	316.302	298.827	271.138
FBgn0023214	-2.0784	3.15515e-14	9.25777e-14	19.3192	26.2373	22.6985	4.44563	4.94088	6.53884
FBgn0023215	2.80406	3.51038e-33	4.10209e-32	12.8277	15.7302	18.7263	123.366	121.651	81.2516
FBgn0023216	2.39916	3.74351e-28	3.27788e-27	9.25584	13.0118	11.4828	56.7673	66.3421	52.6412
FBgn0023388	-0.795955	3.212e-06	5.22107e-06	88.2721	86.3786	88.8913	45.9311	54.3017	49.6433
FBgn0023395	4.19294	8.19188e-52	2.11842e-50	5.28017	5.74228	3.10435	96.1581	95.3637	62.5557
FBgn0023415	-0.882523	0.00476653	0.00613948	60.3493	68.9684	34.1145	23.0831	19.4997	44.1195
FBgn0023416	-2.75003	5.10523e-20	2.34631e-19	21.276	20.7089	21.163	2.47929	2.56638	4.20186
FBgn0023458	-0.649066	0.00012835	0.000185736	126.631	131.492	144.836	88.4851	78.8142	85.9492
FBgn0023479	-1.40118	1.56665e-09	3.25667e-09	95.0742	89.0359	91.1612	35.1376	23.0255	44.1667
FBgn0023495	1.76669	0.000278901	0.000394422	0.465898	0.30544	0.200281	0.919049	1.43909	0.944237
FBgn0023506	2.03678	1.74379e-23	1.03983e-22	17.0829	17.349	13.5523	65.4234	72.8899	55.6628
FBgn0023508	0.859048	3.28279e-07	5.71597e-07	59.138	54.8266	52.774	102.121	102.847	93.0074
FBgn0023509	1.42188	4.02412e-13	1.08533e-12	20.6237	22.1139	22.3313	59.2679	63.6318	49.1476
FBgn0023510	-0.706673	7.13207e-05	0.000105033	74.233	83.4158	87.1556	51.9797	49.7925	46.126
FBgn0023511	0.938147	1.30502e-07	2.33938e-07	32.3644	35.5227	32.1785	59.0115	68.9804	61.163
FBgn0023512	1.79871	1.11916e-18	4.60413e-18	20.9343	16.7992	20.1282	73.6949	65.7664	58.944
FBgn0023513	3.25511	5.55239e-44	1.07091e-42	6.83317	5.83391	6.04181	65.6585	62.8643	47.5423
FBgn0023514	2.11996	1.25081e-16	4.39058e-16	12.2376	20.0674	26.0699	81.3465	91.3823	78.655
FBgn0023515	5.0627	1.05204e-118	2.09569e-116	10.6225	10.385	12.2839	376.169	427.554	296.16
FBgn0023516	0.516773	0.00251507	0.00330257	55.3797	59.0111	50.9715	79.0382	75.5283	78.2537
FBgn0023517	2.24581	3.53629e-32	3.90339e-31	20.748	17.5323	21.6971	91.285	101.168	88.6167
FBgn0023518	1.58171	4.23958e-14	1.23178e-13	16.3685	16.1578	19.0934	53.9674	54.8294	43.7654
FBgn0023519	0.775858	2.19046e-05	3.35611e-05	35.0355	35.5227	39.1549	57.494	69.8679	58.3303
FBgn0023520	2.19002	1.54659e-16	5.40352e-16	4.47262	4.03181	4.40618	18.6588	22.114	17.4448
FBgn0023521	1.66021	1.00047e-16	3.53518e-16	15.6542	17.2268	17.2575	52.1079	57.1799	47.1174
FBgn0023522	2.3078	1.19076e-24	7.71392e-24	18.9465	21.0143	29.8419	116.762	129.854	95.7221
FBgn0023524	-1.62362	2.47462e-07	4.34918e-07	8.29298	8.9494	10.1476	3.29148	2.32653	3.11598
FBgn0023525	-1.86362	8.4378e-13	2.22259e-12	42.5209	36.042	47.767	11.1568	8.25079	14.7773
FBgn0023526	1.28917	1.33465e-10	2.9999e-10	39.0733	40.3792	31.8447	87.4379	110.162	70.6998
FBgn0023527	2.32367	3.00373e-19	1.28592e-18	12.0823	19.0289	26.1367	98.8084	97.4984	87.3892
FBgn0023528	1.98156	1.77232e-28	1.58119e-27	53.1745	58.1559	62.0871	223.714	256.038	196.921
FBgn0023529	1.33373	3.46634e-15	1.08794e-14	75.786	92.7317	79.5449	213.262	210.011	192.412
FBgn0023530	0.710765	0.0014818	0.00198087	14.9087	15.5164	17.7916	26.7593	24.0328	27.0052
FBgn0023534	-1.7188	5.13247e-07	8.81265e-07	8.07556	9.13267	7.21011	2.58616	1.65495	3.02156
FBgn0023535	-0.858083	0.00542725	0.00696447	10.9641	14.2641	16.5232	8.6989	5.2287	8.71059
FBgn0023536	0.597682	0.00280748	0.00367292	25.3448	22.9691	22.7986	35.4368	38.3758	32.3165
FBgn0023540	-3.43509	2.81814e-76	1.63311e-74	988.604	912.442	760.033	78.6962	89.2956	74.3587
FBgn0023542	0.947751	2.40717e-05	3.67576e-05	18.6049	24.2825	26.0699	48.0256	36.8407	46.0788
FBgn0023545	2.09026	3.79863e-23	2.20331e-22	14.2875	12.8896	17.5246	65.1028	65.4546	57.5277
FBgn0023549	-1.37998	1.18097e-09	2.47798e-09	62.0265	68.6936	102.811	30.7774	26.983	30.9474
FBgn0024150	-1.08107	3.78704e-05	5.68949e-05	16.6791	20.0369	22.3313	9.08362	7.77109	10.6463
FBgn0024177	4.81668	6.72864e-51	1.67219e-49	4.34838	7.66655	11.5829	225.039	250.905	183.867
FBgn0024183	-1.0168	3.27986e-10	7.16991e-10	195.677	188.548	195.808	92.4392	93.397	96.7843
FBgn0024184	-2.47686	3.26788e-09	6.61409e-09	3.29234	4.67324	3.00421	0.641197	0.431727	0.849814
FBgn0024188	1.93618	1.95037e-29	1.8446e-28	35.9362	33.5068	31.1103	120.075	136.234	123.152
FBgn0024189	-2.66417	8.42324e-16	2.78496e-15	11.8649	12.4925	13.8194	2.18007	1.36714	2.36059
FBgn0024191	0.708415	0.000984223	0.00133148	19.0086	16.3105	15.7888	27.7638	29.1416	25.4
FBgn0024194	2.11001	8.56143e-15	2.6175e-14	5.09382	7.48329	8.71222	30.7133	34.0345	26.1554
FBgn0024196	1.20049	1.22185e-11	2.97449e-11	43.4217	40.196	36.5846	82.6075	90.9745	98.6256
FBgn0024222	1.26994	2.17237e-08	4.11463e-08	23.4812	18.9373	15.9223	48.9661	52.8626	36.7308
FBgn0024227	4.03183	2.42706e-78	1.53181e-76	7.36118	5.4063	5.84153	94.6406	110.762	95.1555
FBgn0024230	0.898633	3.34252e-06	5.42781e-06	23.9782	30.3913	25.6693	44.7342	52.5988	49.8321
FBgn0024232	-3.60852	4.88905e-27	3.90298e-26	17.6109	18.2042	15.0211	1.28239	0.959394	1.84126
FBgn0024236	0.993883	7.62431e-08	1.39039e-07	58.9827	67.93	74.4377	139.76	145.612	110.641
FBgn0024238	0.693699	0.000150785	0.00021702	75.7239	79.9643	102.644	142.431	137.361	132.996
FBgn0024245	1.43182	1.21167e-08	2.34374e-08	10.9952	8.79668	8.84574	26.9516	29.0456	20.2067
FBgn0024250	-2.21618	6.15641e-10	1.31957e-09	13.1383	15.1498	18.4926	4.72348	1.96676	3.16319
FBgn0024273	0.413254	0.0202361	0.0247331	54.4169	53.9102	55.1774	77.8627	74.2571	62.4613
FBgn0024277	-1.36799	2.24232e-16	7.74095e-16	227.079	233.326	206.623	88.6775	79.3419	86.138
FBgn0024285	2.02714	5.57059e-29	5.10931e-28	40.471	37.111	38.2537	172.738	158.564	133.775
FBgn0024288	1.61619	0.000699138	0.000956981	0.776496	0.30544	0.600843	1.17553	1.65495	2.28978
FBgn0024289	-1.32342	2.29921e-09	4.70885e-09	124.177	150.949	222.278	68.9928	64.0875	63.5944
FBgn0024291	0.891481	4.51617e-07	7.79116e-07	44.6951	52.9634	50.0702	94.9399	91.9339	83.1637
FBgn0024294	-1.73998	0.00331045	0.00430926	2.17419	1.8021	3.03759	0.705316	0.143909	1.2039
FBgn0024314	0.454307	0.00560543	0.00718516	88.9244	92.8844	94.2322	131.809	122.754	118.077
FBgn0024315	1.16578	1.66582e-07	2.96613e-07	77.9602	101.62	115.629	206.743	169.069	276.992
FBgn0024320	-0.730512	5.70647e-05	8.46936e-05	90.2289	89.1581	90.2933	51.7659	46.9383	61.3282
FBgn0024321	-1.0856	1.08492e-05	1.69922e-05	20.8412	24.0687	24.234	10.4943	9.04229	12.5348
FBgn0024326	1.46496	1.52781e-17	5.75934e-17	49.6336	50.8864	55.6447	142.346	153.095	130.21
FBgn0024329	1.36304	2.78915e-16	9.5717e-16	66.2507	60.9965	55.3777	154.699	163.816	144.303
FBgn0024330	0.959496	1.3383e-05	2.08149e-05	15.9026	16.9825	16.7568	31.5682	37.7521	26.0373
FBgn0024352	2.356	5.25679e-30	5.15133e-29	61.0637	64.7839	88.0902	374.202	403.329	306.594
FBgn0024360	1.50051	1.32953e-15	4.32072e-15	24.1646	26.4511	26.7375	71.0446	81.9082	63.1931
FBgn0024361	0.691672	0.0027157	0.00355759	26.991	29.9637	34.1813	53.5185	35.0419	56.1821
FBgn0024362	0.851298	1.84291e-05	2.84136e-05	62.7098	70.6484	93.5979	131.445	154.75	119.399
FBgn0024364	2.8564	1.57761e-36	2.20537e-35	16.8034	18.4486	27.4385	143.094	170.82	136.206
FBgn0024365	1.49336	1.32038e-16	4.6284e-16	35.0976	40.0738	40.6904	113.257	112.369	96.0761
FBgn0024366	-1.38214	0.000276306	0.000390838	5.62183	7.94145	8.94588	1.66711	2.95014	3.94219
FBgn0024371	2.58556	1.21794e-43	2.32101e-42	31.0909	25.1988	23.533	150.339	176.768	145.46
FBgn0024432	0.878494	1.39345e-07	2.49335e-07	91.2228	85.3095	81.4809	139.503	177.584	151.267
FBgn0024491	3.24504	3.62689e-44	7.03793e-43	6.58469	6.26153	9.21292	66.086	76.1279	64.7983
FBgn0024509	1.83343	7.64561e-28	6.51999e-27	69.5741	66.2806	73.937	247.801	253.64	236.343
FBgn0024510	2.26573	2.95969e-21	1.50032e-20	6.73999	9.89627	9.88052	45.4822	42.0214	38.218
FBgn0024542	2.02364	4.15314e-27	3.33638e-26	23.6365	19.9453	21.5636	89.276	93.8047	78.2301
FBgn0024555	0.857876	3.51728e-07	6.11341e-07	88.1789	91.174	88.3573	167.63	172.691	138.047
FBgn0024558	2.15954	1.46429e-29	1.39837e-28	43.608	44.5943	57.8144	205.696	242.415	197.652
FBgn0024689	1.73771	1.73508e-21	8.94569e-21	24.8789	25.6265	22.2979	78.3756	87.4967	73.4853
FBgn0024698	2.20059	1.65175e-21	8.52901e-21	10.902	10.1406	14.4202	56.3826	58.8828	45.9608
FBgn0024728	0.820111	4.0785e-06	6.58854e-06	46.1239	46.1826	50.6043	81.2396	93.0612	74.9724
FBgn0024732	1.41634	9.42313e-15	2.87062e-14	38.7938	32.9265	36.351	96.9489	104.094	83.6358
FBgn0024733	1.24738	3.39873e-13	9.23101e-13	1273.52	1339.69	1533.42	3015.93	3222.94	3483.72
FBgn0024734	2.35451	1.88393e-13	5.23388e-13	2.01889	3.63474	3.33802	15.9872	16.9093	12.5111
FBgn0024754	0.570153	0.00134327	0.0018004	40.502	43.4642	44.4957	64.8677	60.7536	62.3197
FBgn0024804	1.1858	3.88978e-12	9.79087e-12	44.9125	47.4654	51.6725	104.515	113.113	105.92
FBgn0024806	0.583824	0.00171991	0.00228717	53.7646	48.9621	62.1538	86.4333	84.8584	72.7535
FBgn0024807	-0.496438	0.00776955	0.00982776	156.014	143.893	178.384	110.927	95.1479	128.18
FBgn0024811	0.739018	3.4065e-05	5.13109e-05	55.8767	61.6073	72.6018	100.817	110.858	101.907
FBgn0024814	0.500784	0.00188451	0.00249824	148.901	145.756	153.382	209.137	223.491	192.979
FBgn0024833	1.24807	9.15941e-13	2.40725e-12	47.3973	50.1839	53.4416	123.879	124.697	105.33
FBgn0024836	-2.90773	2.33844e-15	7.45504e-15	8.13768	6.50588	9.81376	1.06866	0.887439	1.25111
FBgn0024841	1.26935	1.35719e-12	3.524e-12	34.9113	32.0407	31.1771	70.8095	87.9524	74.7836
FBgn0024846	1.60344	4.21947e-18	1.65775e-17	24.8479	25.5348	28.1395	82.1587	79.7736	73.4145
FBgn0024887	1.23787	1.06662e-09	2.24581e-09	22.7979	19.4566	17.9919	44.841	52.167	43.128
FBgn0024889	0.450163	0.00777456	0.00983312	128.091	113.868	105.481	162.266	167.03	138.284
FBgn0024897	-6.94508	4.01134e-108	6.39257e-106	77.867	72.9697	57.247	0.619823	0.287818	0.731784
FBgn0024909	2.00755	4.72814e-19	1.98999e-18	10.7156	10.3544	10.6483	43.3449	48.9531	33.6385
FBgn0024912	2.35464	5.25465e-12	1.30945e-11	1.52193	2.90168	2.73717	12.5461	10.2175	13.3137
FBgn0024913	-1.97504	7.71623e-12	1.89985e-11	11.6164	16.1578	15.7554	3.69757	3.52577	3.68253
FBgn0024920	3.08267	7.1709e-47	1.51612e-45	10.5293	12.0038	12.5176	112.038	102.391	78.2773
FBgn0024921	1.97886	2.39456e-23	1.41204e-22	51.5594	54.1546	68.4293	231.942	260.883	186.416
FBgn0024941	-2.96928	7.91653e-20	3.59174e-19	10.9641	13.6532	13.8528	1.21827	1.94277	1.69963
FBgn0024943	-2.05569	5.16575e-14	1.49169e-13	19.6919	26.0846	22.4315	4.76623	4.70103	6.68048
FBgn0024944	-0.941625	0.000227091	0.000323052	18.5117	22.6331	21.3299	12.8881	8.97033	10.0797
FBgn0024945	1.41258	1.34155e-14	4.04051e-14	29.3516	25.6265	23.8	64.2479	71.235	71.2191
FBgn0024947	-0.749496	7.74877e-06	1.22651e-05	182.694	212.556	213.399	121.934	113.424	121.382
FBgn0024956	2.95615	1.02618e-46	2.15888e-45	8.94524	9.16321	8.84574	62.3671	80.5651	63.7832
FBgn0024957	1.26354	5.14694e-13	1.3768e-12	58.3925	73.4584	62.254	152.947	140.407	165.123
FBgn0024958	0.607279	0.000638756	0.000876399	35.4082	40.1349	36.7515	54.0743	58.6429	55.9461
FBgn0024963	-3.1829	2.03994e-52	5.4069e-51	71.7793	66.6776	65.1914	6.68982	7.24342	8.16765
FBgn0024973	1.15949	6.2774e-12	1.55317e-11	44.4466	45.8161	44.0952	95.0467	100.832	100.018
FBgn0024975	2.5507	5.65847e-25	3.78289e-24	5.55971	5.58956	7.34363	34.1117	40.5344	32.5762
FBgn0024983	1.73386	6.99109e-15	2.15236e-14	10.6225	11.5456	14.0864	41.6992	40.4384	36.9197
FBgn0024984	7.22979	9.14747e-59	3.01347e-57	0.310599	0	0.667603	46.9997	52.5028	45.2526
FBgn0024985	0.515769	0.00238141	0.00313351	61.4053	59.6831	65.859	88.8912	89.3435	85.4535
FBgn0024987	1.64563	5.0438e-19	2.11664e-18	33.6068	35.1256	38.6208	115.373	121.052	95.2027
FBgn0024989	-6.31899	4.11787e-144	1.54408e-141	99.4536	88.425	84.385	1.11141	1.07932	1.15669
FBgn0024991	3.53784	1.09953e-64	4.45011e-63	12.2376	9.43811	9.14616	117.061	133.644	102.473
FBgn0024992	0.681428	2.83376e-05	4.2958e-05	74.0467	71.1065	70.8327	113.706	118.533	109.272
FBgn0024993	3.30644	7.71581e-40	1.26764e-38	4.7211	6.71969	4.8735	59.7809	56.4603	42.6323
FBgn0024995	-1.25067	6.48363e-06	1.03157e-05	82.7434	104.583	90.5604	37.4031	21.9941	55.0962
FBgn0024996	1.24641	1.18074e-11	2.87661e-11	27.9228	27.3064	29.1409	69.634	62.7923	64.7747
FBgn0024997	-0.718427	0.00340052	0.00442335	28.2645	28.5587	38.5541	20.0481	14.8706	22.2132
FBgn0024998	2.41117	1.36399e-21	7.07179e-21	11.927	11.1791	19.2937	70.4675	89.6793	63.8068
FBgn0025109	0.672991	0.000813244	0.00110699	30.0038	26.2068	23.533	39.3267	47.8738	38.218
FBgn0025111	-2.20071	2.40556e-21	1.22821e-20	169.276	142.396	95.534	22.2709	30.5327	34.3702
FBgn0025115	-2.08276	5.05788e-13	1.35383e-12	27.7364	25.9624	19.928	4.25327	5.2287	7.62472
FBgn0025185	3.53143	9.66684e-41	1.64763e-39	4.65898	3.35984	3.07097	44.5632	47.0583	34.8424
FBgn0025186	1.48682	1.74512e-14	5.20798e-14	28.7925	30.0553	35.9838	95.2391	91.2144	75.9167
FBgn0025335	1.26055	1.84821e-12	4.75153e-12	50.4723	54.0019	62.8548	125.29	147.986	123.199
FBgn0025336	1.13702	1.809e-10	4.02215e-10	31.4636	31.0938	31.5442	69.9332	70.9232	63.1931
FBgn0025352	0.615945	0.000265376	0.00037592	157.008	156.996	187.062	253.08	256.614	248.618
FBgn0025360	-2.61061	5.64266e-16	1.89361e-15	19.5677	22.1139	13.2185	2.00908	3.54976	3.30483
FBgn0025366	1.46396	4.90239e-18	1.91426e-17	150.205	145.115	167.168	403.441	413.163	442.682
FBgn0025373	0.906745	6.55646e-07	1.11794e-06	33.1098	30.9411	30.3426	55.3566	64.3274	54.9546
FBgn0025378	-2.31026	2.5976e-11	6.14298e-11	21.0586	20.6478	14.1198	1.96634	4.53314	4.62676
FBgn0025381	0.446785	0.0104058	0.0130535	64.9461	76.4212	81.2139	101.373	95.0759	102.686
FBgn0025383	-1.20743	0.00537523	0.0068991	1.86359	3.26821	2.10295	1.41063	0.647591	0.991449
FBgn0025387	-2.05324	4.38124e-11	1.01705e-10	25.5933	20.0063	12.7846	3.65482	4.89291	5.28773
FBgn0025390	1.06989	0.00114027	0.00153557	6.05667	4.58161	10.3145	15.2819	15.3983	12.9597
FBgn0025391	-3.04679	8.75164e-19	3.62845e-18	11.3679	8.67451	12.6845	1.23965	1.12729	1.53439
FBgn0025394	0.558362	0.00272116	0.00356438	56.4979	60.3856	73.67	98.3596	97.1146	81.7001
FBgn0025454	1.1573	9.72752e-08	1.76059e-07	68.8907	70.1902	71.567	155.512	108.411	197.723
FBgn0025455	0.453827	0.00694795	0.00881914	99.3605	92.2125	87.0888	123.024	142.71	110.806
FBgn0025457	3.13876	6.277e-49	1.43415e-47	9.16266	10.4766	11.7164	90.2591	106.181	76.6249
FBgn0025463	3.43699	7.09836e-69	3.19777e-67	24.0714	22.8164	29.5748	280.502	289.089	248.736
FBgn0025469	0.559183	0.00634856	0.00809055	22.9222	24.5269	22.8988	29.1317	34.9459	38.1944
FBgn0025519	1.48678	1.765e-11	4.24165e-11	13.4179	12.5536	17.2242	38.6214	42.5011	38.6193
FBgn0025525	-1.13899	1.63906e-06	2.71734e-06	36.2158	37.9968	42.8601	16.9062	13.4075	22.0243
FBgn0025549	1.89807	8.82878e-23	4.98265e-22	25.7486	28.0089	32.2118	104.194	120.884	91.7563
FBgn0025571	0.926051	6.42959e-06	1.02323e-05	44.2603	47.3738	66.8938	104.173	103.686	90.1275
FBgn0025573	-2.37354	1.60446e-12	4.14494e-12	19.3192	13.2867	9.61348	2.35105	3.18998	2.47862
FBgn0025574	1.07723	5.75259e-10	1.2353e-09	48.4223	48.4123	54.3763	107.4	111.338	96.2178
FBgn0025582	1.22397	4.46188e-13	1.19934e-12	180.986	180.729	205.355	455.57	435.253	415.913
FBgn0025583	-1.03781	4.298e-05	6.4306e-05	81.1904	95.3585	113.092	49.9492	29.3095	59.4397
FBgn0025608	1.07008	1.31899e-10	2.96576e-10	77.9602	85.0041	84.8523	173.294	185.139	154.926
FBgn0025612	-2.40064	1.70903e-10	3.80984e-10	6.89529	7.78873	4.30604	0.961795	1.19924	1.36914
FBgn0025615	2.28406	5.73146e-30	5.58642e-29	17.9215	24.0687	24.4677	110.927	112.849	95.6512
FBgn0025616	-2.20277	8.76379e-11	1.9941e-10	26.7115	23.5189	16.0559	2.62891	5.20471	6.3736
FBgn0025621	1.52752	2.11897e-19	9.20432e-19	39.4771	40.929	40.8239	114.646	111.41	118.337
FBgn0025624	0.485476	0.0393463	0.0468634	13.4179	16.7381	16.9237	22.6342	19.5716	22.7089
FBgn0025625	-1.52799	1.03173e-07	1.86364e-07	14.8777	15.2109	17.4912	6.36922	4.14938	5.68903
FBgn0025626	1.87297	9.58436e-20	4.3177e-19	28.7925	25.5043	36.8851	108.512	125.177	97.044
FBgn0025627	1.27539	0.00661951	0.00842153	0.590137	0.885777	0.367182	0.983168	2.0627	1.39275
FBgn0025628	1.34626	2.64451e-16	9.08266e-16	78.0845	79.781	74.9384	201.314	185.355	195.976
FBgn0025629	1.35998	3.03245e-08	5.68957e-08	10.7778	9.71301	14.8208	28.2554	32.6434	28.8701
FBgn0025630	1.75095	4.69204e-17	1.7057e-16	12.8277	14.0808	12.6177	38.3436	49.5527	43.4821
FBgn0025631	-1.02015	2.32168e-05	3.55161e-05	41.7755	40.3792	49.5028	19.9412	16.2617	27.7606
FBgn0025633	2.40061	1.08362e-40	1.83955e-39	51.9631	54.7655	52.3735	289.137	307.941	231.503
FBgn0025634	1.84634	1.27958e-19	5.68211e-19	14.4118	15.0888	13.4856	49.9706	56.8921	45.6067
FBgn0025635	3.16456	4.25408e-46	8.77592e-45	8.72782	7.36111	8.97926	79.1023	82.7717	60.1007
FBgn0025637	1.39059	5.1081e-16	1.71874e-15	104.423	106.324	121.17	277.574	318.567	264.009
FBgn0025638	0.664246	6.41758e-05	9.49162e-05	114.362	119.122	129.181	170.729	205.19	192.034
FBgn0025639	1.24003	9.56173e-10	2.02328e-09	57.8334	63.1651	83.8509	168.421	178.399	131.981
FBgn0025640	0.59618	0.000377031	0.000527463	59.2933	69.6099	63.7227	90.9217	97.3785	98.7672
FBgn0025642	-2.02581	2.37666e-09	4.85968e-09	12.8277	9.40757	6.94307	2.00908	2.83021	2.21896
FBgn0025643	-2.34335	2.1791e-17	8.12559e-17	22.4252	19.6093	22.4982	3.31285	4.12539	5.12249
FBgn0025674	1.84713	8.5409e-23	4.83302e-22	30.8114	38.0884	38.8879	133.519	138.249	110.971
FBgn0025676	0.838195	0.00108753	0.00146595	10.374	10.0184	14.487	19.3428	23.3852	19.05
FBgn0025678	1.44401	1.33711e-18	5.46722e-18	74.3883	74.4053	74.1373	206.957	196.052	194.513
FBgn0025682	-0.684362	0.000142266	0.000205291	74.0777	77.8873	74.7382	45.4608	41.2779	52.1219
FBgn0025683	-0.595812	0.0170551	0.0209617	93.1796	121.749	128.781	82.2655	46.5306	94.5418
FBgn0025684	1.89126	1.89792e-19	8.2865e-19	13.3868	15.6996	16.2228	56.6177	62.0488	47.3063
FBgn0025686	-2.04887	7.93875e-06	1.2551e-05	1.45981	1.89373	1.70239	0.277852	0.623606	0.306877
FBgn0025693	-0.629208	0.000985208	0.00133267	47.5526	43.4031	47.9673	29.8798	27.5106	31.1126
FBgn0025697	-1.66063	6.59214e-10	1.40988e-09	18.8223	18.2042	17.6581	4.87309	5.13276	7.03457
FBgn0025700	0.363275	0.0269864	0.0326238	104.392	101.925	91.1278	114.988	141.199	121.287
FBgn0025702	-2.65237	2.80294e-49	6.53284e-48	119.643	112.677	104.647	17.3551	17.8207	17.61
FBgn0025712	-2.42966	1.1772e-24	7.63381e-24	37.1476	32.9265	30.5095	5.68528	6.18809	6.51524
FBgn0025716	3.40615	2.07561e-64	8.29527e-63	11.0573	11.5762	13.1518	123.217	142.182	109.555
FBgn0025720	0.792044	1.36384e-06	2.27141e-06	75.4754	73.4279	69.8313	122.725	135.346	115.433
FBgn0025724	1.00177	2.00885e-07	3.55557e-07	52.2427	62.7069	68.4627	136.233	103.639	121.689
FBgn0025725	0.413101	0.0166937	0.0205452	64.0765	68.9074	66.1928	91.1995	79.3659	90.4343
FBgn0025739	4.40284	8.68323e-49	1.97331e-47	1.64617	1.67992	1.73577	33.214	45.7631	27.1232
FBgn0025740	0.822512	0.000755972	0.00103123	13.9148	12.7063	18.5594	27.0371	29.3335	22.7089
FBgn0025741	0.976473	2.38506e-08	4.5081e-08	77.0905	80.8501	94.8998	164.531	178.207	148.906
FBgn0025742	0.856915	9.93511e-07	1.67212e-06	44.105	43.2809	45.2635	84.2746	79.8216	72.6827
FBgn0025743	1.9036	5.7053e-25	3.81021e-24	27.3637	29.6888	27.4051	109.431	113.16	88.8999
FBgn0025777	0.958471	9.00965e-09	1.75983e-08	75.1027	74.8634	78.3098	152.135	154.462	130.942
FBgn0025781	2.85537	1.45444e-38	2.24487e-37	7.4233	7.78873	8.67884	59.5672	60.8735	50.2098
FBgn0025807	3.36854	6.1246e-36	8.28022e-35	2.64009	2.90168	2.47013	24.0449	31.4441	26.3206
FBgn0025808	3.16169	3.07931e-35	4.02648e-34	5.68395	3.72637	4.10576	40.203	43.4126	35.7394
FBgn0025809	2.37636	3.22997e-32	3.58389e-31	14.2875	14.5084	15.2881	76.452	86.1775	63.4291
FBgn0025814	1.07343	1.50541e-05	2.33424e-05	9.59749	9.80464	7.84434	16.7139	18.6602	21.1037
FBgn0025815	3.8079	1.03523e-62	3.8818e-61	9.47325	12.8285	14.7206	184.216	187.106	140.951
FBgn0025820	2.00796	6.85891e-17	2.46183e-16	8.54146	6.78078	8.31166	29.1958	35.6175	29.1769
FBgn0025821	-2.49561	3.06702e-14	9.00332e-14	29.6932	25.993	17.4912	2.56479	5.73238	4.53234
FBgn0025830	1.71369	1.3258e-13	3.71242e-13	9.56643	11.3013	11.7164	34.7101	41.4458	29.4838
FBgn0025832	3.69164	6.61093e-66	2.75434e-64	5.96349	5.68119	7.00983	78.5466	85.2901	74.2643
FBgn0025833	-3.21303	1.2293e-19	5.46712e-19	7.26801	10.2017	8.27828	0.983168	0.863454	0.87342
FBgn0025835	-9.02451	1.93024e-91	1.95307e-89	26.9289	27.9173	23.1658	0.0641197	0.0239848	0.0472119
FBgn0025836	0.756574	3.28107e-05	4.95034e-05	63.5485	69.0601	77.9093	130.633	116.902	103.182
FBgn0025837	1.81442	1.62276e-09	3.36867e-09	5.0317	4.27617	5.07378	16.3719	12.2802	21.1273
FBgn0025838	-1.9851	3.99295e-12	1.00446e-11	28.5129	26.6649	20.3953	4.16778	7.02756	7.64832
FBgn0025839	-1.47436	2.11281e-17	7.88301e-17	231.986	242.459	274.351	79.9572	89.4395	96.8079
FBgn0025864	0.428397	0.0106686	0.0133609	107.933	102.781	112.091	153.182	146.619	128.534
FBgn0025865	1.02065	4.21327e-08	7.81537e-08	37.862	38.3022	40.8573	87.8012	78.7183	67.4185
FBgn0025874	2.46897	7.73916e-20	3.5149e-19	5.0317	6.04772	8.47856	34.2826	42.1893	30.853
FBgn0025879	-1.13329	2.72861e-06	4.45646e-06	83.6752	87.0505	86.0874	36.0353	25.6878	53.3022
FBgn0025885	1.31017	2.20463e-10	4.87035e-10	87.8994	123.551	131.852	278.921	237.714	322.41
FBgn0026015	1.95422	2.69067e-24	1.68567e-23	26.8668	30.7884	32.6124	127.192	119.229	98.5076
FBgn0026056	1.15228	1.08231e-08	2.09925e-08	22.2389	20.6783	18.3257	43.9006	49.7686	40.5314
FBgn0026059	-1.63844	3.01311e-19	1.2895e-18	229.781	217.565	268.643	81.7526	68.2129	76.7429
FBgn0026060	1.74323	0.00225106	0.00296874	0.403778	0.213808	0.600843	0.983168	2.35051	0.75539
FBgn0026061	-2.15312	3.95273e-25	2.6805e-24	135.452	145.145	170.239	33.1071	26.6472	40.1065
FBgn0026077	-5.24857	9.47092e-63	3.56179e-61	234.378	292.551	385.975	8.39968	4.89291	10.3394
FBgn0026079	0.873973	0.000388508	0.000542745	17.2382	21.3197	29.8419	47.2348	39.1193	37.4626
FBgn0026080	1.28652	1.72019e-10	3.83271e-10	16.0579	16.4632	17.0573	39.7969	40.9901	38.5013
FBgn0026083	1.82698	8.55051e-21	4.17985e-20	74.9474	72.2978	97.5368	302.281	313.29	243.377
FBgn0026085	3.35154	5.32847e-30	5.21756e-29	4.28626	2.99332	2.26985	28.234	38.4237	29.6254
FBgn0026086	-1.36095	1.57825e-14	4.72216e-14	110.915	112.952	128.313	42.8533	50.8479	41.8533
FBgn0026088	-0.614546	0.000563776	0.000777961	77.6807	90.1049	81.9817	50.1416	50.2962	60.2423
FBgn0026089	0.846081	2.07371e-05	3.18182e-05	24.1956	25.5348	24.4677	37.2322	50.5361	44.0487
FBgn0026136	-2.17711	7.6502e-17	2.73353e-16	30.7493	30.6968	22.0643	4.85172	6.97959	6.3736
FBgn0026141	-2.41257	1.34298e-15	4.3622e-15	64.2318	54.796	33.1799	5.94176	12.736	9.5604
FBgn0026143	3.63924	1.30231e-64	5.23761e-63	12.8588	14.0503	17.5913	188.619	208.74	151.054
FBgn0026144	4.37508	3.19169e-75	1.78469e-73	5.43547	7.78873	7.67743	164.125	148.01	115.362
FBgn0026148	3.03482	1.44354e-33	1.72319e-32	4.8764	4.52052	4.67322	38.6	45.1395	30.192
FBgn0026149	2.84515	3.68761e-37	5.33636e-36	9.87703	10.9348	12.8514	74.678	99.0094	65.8842
FBgn0026150	1.75178	1.98957e-17	7.43841e-17	23.2638	19.9147	23.5664	87.4592	64.3753	69.307
FBgn0026160	-2.11434	4.52546e-25	3.04781e-24	213.443	193.894	141.999	39.5832	35.8813	49.0531
FBgn0026174	-2.11938	4.47209e-08	8.2774e-08	4.34838	4.52052	3.27125	0.769436	0.74353	1.22751
FBgn0026175	-1.56482	0.000993777	0.00134341	4.31732	2.26026	1.60225	0.769436	1.31917	0.63736
FBgn0026176	-3.45751	1.32433e-58	4.35152e-57	77.308	84.607	79.7786	5.77077	7.86703	8.09683
FBgn0026189	-0.499585	0.00339398	0.00441574	138.372	140.808	110.088	93.5933	84.8344	92.0867
FBgn0026192	1.72951	4.1593e-20	1.92966e-19	30.594	29.1696	30.5428	104.772	109.419	81.2752
FBgn0026196	1.57217	3.10257e-10	6.78701e-10	52.3048	67.7467	110.588	228.416	246.756	205.442
FBgn0026199	-0.495505	0.00324854	0.00423126	97.8075	107.393	113.96	70.7026	81.3086	71.6204
FBgn0026206	0.834819	4.44678e-06	7.16169e-06	72.7422	67.93	70.0316	127.684	143.597	99.7351
FBgn0026207	2.15609	1.7546e-30	1.76973e-29	17.2693	18.3264	15.6887	78.3542	72.818	73.7449
FBgn0026238	2.26524	1.31984e-34	1.67763e-33	57.6471	63.1345	71.1999	297.643	349.387	265.59
FBgn0026252	2.13497	6.54417e-23	3.72462e-22	87.1539	108.156	142.967	520.994	530.065	419.194
FBgn0026255	-2.25924	3.56219e-13	9.64827e-13	21.6487	19.5176	25.8696	3.93267	3.40585	6.46803
FBgn0026257	2.71214	1.73647e-26	1.32542e-25	12.455	10.385	6.50913	58.9687	76.4877	54.0104
FBgn0026261	1.57482	1.97268e-18	7.95625e-18	29.1031	31.8574	32.4789	92.3964	99.8009	82.5263
FBgn0026262	1.20273	1.85251e-09	3.82657e-09	31.0599	32.8348	42.4596	85.9204	85.1942	70.8178
FBgn0026263	3.19622	1.28095e-41	2.24633e-40	5.00064	5.52847	5.44096	48.389	56.4843	39.7288
FBgn0026268	-2.62498	2.02401e-15	6.48507e-15	24.91	23.3051	25.202	2.11595	4.19735	5.47658
FBgn0026309	1.63536	1.85114e-13	5.14502e-13	14.2254	11.6678	11.2491	39.6901	41.8536	32.1985
FBgn0026313	0.627774	0.000547156	0.000755844	56.56	54.4295	54.5098	90.6225	91.5981	69.8972
FBgn0026314	-0.742363	0.0197131	0.0241192	55.3797	55.5902	40.8907	23.3182	16.9813	48.6518
FBgn0026315	1.64183	7.88259e-11	1.80002e-10	8.72782	9.25485	8.9125	27.3364	21.8982	33.308
FBgn0026316	0.566111	0.000768024	0.00104734	72.3695	71.748	77.8091	99.6206	121.723	103.394
FBgn0026317	1.59573	4.37044e-21	2.18591e-20	46.9625	43.3115	43.1605	136.831	139.712	121.004
FBgn0026319	-1.90182	3.32998e-12	8.41505e-12	21.0586	17.5017	20.3619	5.70665	4.19735	5.59461
FBgn0026323	0.866098	4.86484e-06	7.81427e-06	41.9308	41.3261	53.5751	82.4365	88.648	75.539
FBgn0026324	1.03158	1.04805e-06	1.76088e-06	19.6609	16.616	18.5594	31.5255	41.9975	37.321
FBgn0026326	2.59057	6.04454e-34	7.36729e-33	10.5603	9.46865	11.2825	62.6449	70.3476	53.373
FBgn0026361	4.29888	7.2867e-35	9.3553e-34	2.01889	0.824689	1.86929	33.8552	32.8113	25.0459
FBgn0026371	1.13657	1.93874e-06	3.19838e-06	28.016	18.2653	16.4564	44.5845	52.6467	38.7137
FBgn0026372	0.968298	2.00375e-08	3.81054e-08	1579.05	1513.85	1726.66	3320.05	2791.57	3178.18
FBgn0026373	2.42213	2.74476e-33	3.23111e-32	11.5543	11.4235	11.2157	58.0497	67.8052	55.0726
FBgn0026374	-1.32793	1.69246e-07	3.01231e-07	22.5805	20.098	18.9599	9.14774	6.88365	8.07323
FBgn0026375	0.724548	5.84302e-05	8.66496e-05	60.5667	57.1479	65.0245	102.613	111.625	84.0135
FBgn0026376	-2.65116	1.0897e-29	1.05008e-28	366.009	281.952	177.115	42.5327	44.0362	42.3254
FBgn0026378	0.940199	1.02351e-05	1.60698e-05	15.6231	19.762	17.1908	34.4323	35.2337	29.7435
FBgn0026379	0.579674	0.00274145	0.00358985	27.8296	30.4524	30.4093	42.5968	49.121	39.1622
FBgn0026393	1.56647	0.00012627	0.000182809	1.33557	1.71047	3.43816	5.51429	7.77109	5.83067
FBgn0026400	1.41677	1.46327e-15	4.73604e-15	39.5081	37.9052	43.1939	103.938	116.446	97.7286
FBgn0026401	1.49693	9.0603e-17	3.21575e-16	63.4863	64.509	78.9441	191.012	211.954	174.542
FBgn0026402	1.71764	8.03459e-16	2.66198e-15	14.5671	13.5005	13.3187	41.2289	53.774	39.5163
FBgn0026403	-1.58043	7.51311e-06	1.19031e-05	11.2747	17.0436	17.1908	3.93267	3.42983	7.62472
FBgn0026404	-2.57906	5.4198e-23	3.11108e-22	801.81	559.445	345.919	97.8466	104.07	78.5133
FBgn0026411	-1.91968	4.06083e-09	8.16199e-09	10.0323	11.4235	9.21292	2.24419	2.15864	3.5645
FBgn0026415	0.90393	7.20562e-08	1.31611e-07	248.137	237.877	217.271	420.839	397.045	477.005
FBgn0026417	0.898814	0.00194615	0.00257674	4.96958	4.45943	4.43956	8.01496	10.0017	7.53029
FBgn0026418	1.55179	1.55409e-15	5.02234e-15	125.358	162.464	182.957	491.392	463.387	407.745
FBgn0026427	1.79322	2.48729e-19	1.07311e-18	26.1213	22.2666	28.4399	81.8167	104.838	76.9553
FBgn0026428	0.942817	1.55786e-08	2.98966e-08	141.912	131.798	149.343	274.283	254.791	272.672
FBgn0026430	2.20451	3.50065e-34	4.34565e-33	49.0435	51.4056	53.5084	255.132	245.941	198.62
FBgn0026431	2.0256	6.5929e-16	2.20207e-15	6.83317	6.50588	8.7456	30.4568	32.1877	26.2498
FBgn0026432	1.65944	6.2565e-08	1.14686e-07	5.21805	6.75023	10.3145	27.486	23.0255	19.0736
FBgn0026433	3.57523	1.01271e-63	3.91242e-62	7.48542	9.28539	8.44518	102.656	112.177	81.7473
FBgn0026438	-2.6786	2.89985e-33	3.40426e-32	60.5356	72.9086	70.0316	8.33556	10.1696	12.8652
FBgn0026439	-2.30794	3.25023e-32	3.60011e-31	255.063	265.519	249.517	48.6668	41.8296	62.4613
FBgn0026441	1.43484	8.16312e-13	2.15291e-12	26.991	23.4273	22.832	66.8554	75.3364	53.1842
FBgn0026479	0.974466	3.88669e-09	7.82185e-09	107.467	100.856	89.2585	199.818	192.263	183.324
FBgn0026533	2.73561	7.65247e-36	1.0248e-34	43.577	48.9316	70.2652	363.73	389.802	320.214
FBgn0026562	-2.11227	2.61385e-19	1.12429e-18	272.643	275.324	326.324	70.0187	44.5159	84.2968
FBgn0026563	-2.38759	5.53422e-25	3.70177e-24	194.87	180.363	107.985	24.1731	32.1877	34.4411
FBgn0026565	1.97611	1.20225e-06	2.00885e-06	1.61511	1.64938	1.46873	6.34785	3.45382	8.47453
FBgn0026566	2.20489	1.24897e-36	1.75558e-35	37.0233	39.5545	42.1925	168.464	202.192	170.482
FBgn0026570	1.52711	4.56307e-12	1.14314e-11	12.7967	12.0954	15.9891	35.4795	41.6137	39.4691
FBgn0026573	2.36144	1.08461e-33	1.29959e-32	20.0957	20.9532	24.0003	107.785	127.455	95.2972
FBgn0026575	2.26672	1.44618e-26	1.10868e-25	29.6	29.3834	41.625	161.24	185.259	133.09
FBgn0026576	1.56249	4.72953e-19	1.98999e-18	36.9612	45.755	42.6932	123.644	124.721	116.755
FBgn0026577	1.47642	1.99046e-15	6.38561e-15	35.9984	30.7273	36.2842	99.1076	101.336	82.4791
FBgn0026582	2.49326	1.01176e-20	4.92326e-20	8.60358	4.67324	6.20871	34.475	39.9108	33.9925
FBgn0026592	-1.74375	3.22273e-12	8.1521e-12	38.2347	33.7817	30.7431	9.61795	7.77109	12.7472
FBgn0026597	1.23981	6.43717e-11	1.47763e-10	32.4575	32.8043	37.5193	87.4379	83.2034	68.8349
FBgn0026598	2.95259	2.03282e-49	4.78164e-48	16.1511	14.203	14.2867	117.339	129.35	94.3057
FBgn0026616	1.39361	1.37979e-08	2.65924e-08	11.399	16.7992	13.9529	39.626	42.2373	27.3357
FBgn0026619	-0.583934	0.000683597	0.000936511	91.5955	97.1606	103.512	67.4966	66.0063	58.8024
FBgn0026620	-0.361346	0.0367357	0.043877	175.115	178.011	208.426	154.678	145.948	130.73
FBgn0026630	0.595804	0.000622471	0.000855067	46.4655	54.9182	53.4416	77.2642	77.1832	76.2236
FBgn0026634	1.32722	5.55637e-12	1.38113e-11	20.2821	20.1896	20.2618	51.0179	52.215	47.023
FBgn0026679	2.18405	5.92166e-26	4.32886e-25	14.3497	15.944	18.9599	80.2137	75.0246	65.6481
FBgn0026702	2.10936	1.6667e-22	9.18271e-22	13.1694	16.3411	18.9933	72.2629	74.8807	59.6522
FBgn0026713	1.00498	3.56257e-08	6.64217e-08	39.6013	37.6913	40.8573	84.0609	82.244	67.5366
FBgn0026718	0.623666	0.000248649	0.000352735	55.3797	52.047	50.2371	81.3679	81.0928	76.8609
FBgn0026721	-2.2838	1.00696e-22	5.65791e-22	114.238	140.289	126.578	27.2936	17.6049	31.8916
FBgn0026722	2.25515	1.02393e-22	5.74309e-22	12.1133	11.9122	18.1588	68.2233	70.6833	60.4076
FBgn0026737	2.96632	1.1481e-52	3.08801e-51	13.6974	13.3172	11.149	86.4547	110.402	97.4689
FBgn0026738	1.78026	1.83763e-16	6.38887e-16	22.6426	18.693	15.188	65.4021	73.1058	52.7357
FBgn0026741	1.15267	1.03302e-08	2.0067e-08	20.1578	20.6783	22.5984	44.841	52.5508	41.9713
FBgn0026749	0.493308	0.00908286	0.0114402	38.2657	37.7524	47.6001	53.2407	60.8016	58.047
FBgn0026751	2.41607	2.45751e-33	2.90369e-32	11.7096	11.3013	12.5843	64.8464	64.7591	57.8109
FBgn0026777	0.839271	3.14275e-07	5.48261e-07	179.992	185.189	190.734	334.79	348.428	298.001
FBgn0026787	0.592632	0.00252916	0.00332039	27.2395	27.7034	25.4357	41.9129	36.9606	40.3661
FBgn0026869	-1.06287	8.93342e-09	1.74601e-08	99.8264	96.2748	117.264	53.6895	50.5601	43.789
FBgn0026872	-1.54968	4.62429e-12	1.1578e-11	87.8062	86.3786	103.512	27.1226	24.8963	41.5228
FBgn0026873	1.34428	3.67019e-11	8.58084e-11	16.2443	16.0051	16.5232	39.2412	45.0435	37.9819
FBgn0026874	1.87966	0.00183179	0.00243038	0.807556	0.122176	0.133521	1.23965	1.17526	1.46357
FBgn0026876	3.6328	7.27367e-36	9.78185e-35	3.35446	4.58161	6.97645	65.6372	66.2941	51.2013
FBgn0026878	-1.52257	7.68046e-05	0.000112809	4.22414	4.79541	5.57449	2.18007	1.77488	1.03866
FBgn0026879	0.618037	0.00123675	0.00166112	56.9016	57.8504	67.6282	72.6262	104.502	100.066
FBgn0027052	1.63836	4.04525e-18	1.59274e-17	27.9539	27.3064	29.8419	84.7021	102.127	75.0433
FBgn0027053	1.62851	3.33473e-18	1.32238e-17	32.0227	32.8348	39.3552	106.973	116.039	95.4388
FBgn0027054	1.08845	5.41687e-10	1.16438e-09	51.7768	46.3659	49.8366	96.5215	118.509	95.8873
FBgn0027055	1.23661	3.08404e-11	7.24896e-11	28.3576	28.803	27.9726	66.7699	74.0412	57.1264
FBgn0027057	1.28434	6.6676e-13	1.77279e-12	30.6871	33.7206	34.3816	83.0777	79.4858	74.6184
FBgn0027066	0.530723	0.00114626	0.00154331	187.881	180.546	170.739	260.54	277.049	230.229
FBgn0027070	1.51727	1.16657e-13	3.28096e-13	17.0519	15.2415	14.7874	44.3922	48.1136	40.3898
FBgn0027074	-1.2463	0.024146	0.0293011	2.76433	3.63474	3.43816	0.919049	0.455712	2.69108
FBgn0027079	1.86418	1.15562e-20	5.60615e-20	24.6926	27.5202	31.7111	115.501	97.3065	88.357
FBgn0027080	1.12474	1.68161e-11	4.05042e-11	81.3768	88.089	92.7301	191.333	180.606	191.68
FBgn0027081	2.14118	2.98459e-32	3.31451e-31	48.3912	55.7123	59.9841	255.666	240.112	218.095
FBgn0027082	2.06446	2.44845e-14	7.2375e-14	5.24911	4.30671	6.40899	20.8389	24.5605	20.7024
FBgn0027083	1.09748	3.27714e-07	5.7069e-07	14.7534	14.9666	13.3521	29.2386	33.9865	27.6898
FBgn0027084	2.42584	1.03006e-36	1.4559e-35	45.5337	53.9102	60.6184	309.164	290.409	249.161
FBgn0027085	2.04211	5.66746e-21	2.80818e-20	12.8277	13.7448	17.6915	64.9532	61.3772	53.7035
FBgn0027086	1.95295	1.29552e-20	6.26102e-20	30.7493	39.6156	49.3359	160.107	162.425	135.711
FBgn0027087	1.24905	2.69947e-12	6.87074e-12	81.6874	103.819	110.288	220.636	238.002	235.682
FBgn0027088	1.79073	2.57496e-22	1.40292e-21	35.5325	38.1801	44.7962	145.958	134.123	124.45
FBgn0027090	1.85245	1.60164e-22	8.83656e-22	37.5203	40.6541	51.539	157.35	161.514	144.138
FBgn0027091	1.94053	1.5559e-22	8.59825e-22	21.7108	24.588	27.9058	93.401	108.244	80.0005
FBgn0027093	1.71946	3.14089e-18	1.24707e-17	19.723	19.762	23.4662	72.4339	71.7147	60.502
FBgn0027094	1.96064	4.38542e-25	2.95975e-24	54.2616	62.8902	71.6004	270.008	231.118	223.218
FBgn0027095	1.17316	6.62495e-12	1.63749e-11	49.1367	46.7324	41.1911	99.9626	102.391	101.978
FBgn0027107	-1.50162	0.00400319	0.00518087	1.77041	1.34394	1.26845	0.341972	0.959394	0.236059
FBgn0027108	0.425349	0.0334223	0.0401036	62.772	68.2048	91.5951	105.541	105.917	84.1552
FBgn0027111	-2.54531	1.50077e-33	1.78984e-32	53.9199	51.4362	48.2677	8.01496	8.44267	9.46598
FBgn0027259	2.68889	6.01029e-19	2.51395e-18	6.18091	2.93223	4.3728	27.5073	32.7393	25.7305
FBgn0027279	-0.594188	0.000259923	0.000368277	170.239	165.579	168.77	112.338	103.998	112.884
FBgn0027280	-0.338609	0.0368727	0.0440324	171.637	165.029	141.498	120.224	126.88	125.206
FBgn0027291	-2.06864	1.45005e-29	1.38581e-28	1033.42	1077.04	1323.82	272.38	293.575	243.495
FBgn0027296	1.6281	7.23388e-15	2.22443e-14	16.2754	14.4473	17.7582	48.5813	55.0452	44.4972
FBgn0027329	2.88069	1.24269e-36	1.74868e-35	47.1489	55.1015	75.5727	476.601	468.424	350.737
FBgn0027330	1.84523	2.87818e-10	6.30805e-10	9.16266	10.6599	19.9613	44.67	55.0452	42.4199
FBgn0027334	1.60724	7.59577e-10	1.61802e-09	13.7906	16.7381	28.1395	59.4176	61.0414	56.7723
FBgn0027335	0.726693	1.65391e-05	2.55863e-05	103.647	99.6652	102.944	177.099	177.968	144.681
FBgn0027338	0.996016	6.96569e-09	1.37046e-08	192.975	215.244	214.835	428.982	444.223	352.696
FBgn0027339	-1.13609	4.85997e-09	9.70395e-09	63.6106	59.1638	72.6686	30.179	26.4313	31.0654
FBgn0027341	-2.94355	1.32804e-35	1.7588e-34	221.239	216.679	242.707	29.9439	19.7875	37.2266
FBgn0027342	2.20972	1.36447e-25	9.6696e-25	13.6974	13.3172	13.3521	67.5394	67.3974	49.1712
FBgn0027348	2.49585	4.54697e-33	5.26994e-32	33.4515	31.216	43.9617	214.886	224.306	167.012
FBgn0027356	-1.2886	6.4462e-15	1.99086e-14	217.947	228.164	244.142	94.1063	91.718	92.8185
FBgn0027359	0.79952	5.16823e-06	8.28907e-06	62.0886	58.2475	52.1398	87.6302	115.295	93.4323
FBgn0027375	2.08953	2.63849e-23	1.55157e-22	15.8716	15.8829	19.9947	72.0064	84.3067	61.6115
FBgn0027376	-2.56459	8.81036e-21	4.29863e-20	82.8366	59.2249	43.4276	7.1814	12.3762	11.3781
FBgn0027378	2.13452	5.13711e-27	4.08566e-26	14.6602	16.677	18.0587	72.3056	77.495	64.3734
FBgn0027453	1.05125	1.77828e-08	3.39696e-08	26.8668	27.0315	25.2688	54.5231	58.1632	49.0531
FBgn0027490	3.1765	1.23451e-42	2.25161e-41	5.40441	6.78078	7.04321	62.3884	58.8828	50.1626
FBgn0027491	-2.61141	5.96405e-22	3.18407e-21	30.9356	26.2984	33.4469	5.23644	3.81359	5.54739
FBgn0027492	0.916427	4.50421e-08	8.33563e-08	165.518	161.456	178.918	324.723	335.692	282.044
FBgn0027493	0.523872	0.0015478	0.00206585	225.526	257.028	258.396	365.632	340.993	343.207
FBgn0027494	-1.56107	1.9148e-06	3.1601e-06	9.34902	7.39166	7.54391	2.09458	3.54976	2.50223
FBgn0027495	1.46002	3.00901e-14	8.84117e-14	40.4089	33.6595	32.6124	106.631	101.768	80.5907
FBgn0027496	0.437961	0.0115875	0.0144648	61.4364	62.3098	63.9897	80.0641	78.3585	92.2284
FBgn0027497	0.919365	3.69973e-07	6.42002e-07	44.9125	43.7391	50.5042	92.9735	81.7883	84.6509
FBgn0027499	1.1992	3.37822e-11	7.91417e-11	42.2103	40.1654	39.5555	95.2818	102.415	78.4425
FBgn0027500	4.31009	5.82553e-85	4.70061e-83	18.8844	12.9507	15.1212	324.039	342.743	252.371
FBgn0027503	1.30971	2.73703e-10	6.01108e-10	22.5805	20.9227	25.6026	62.8159	59.5304	46.7161
FBgn0027504	1.31699	1.10204e-12	2.87849e-12	48.5465	42.2424	41.0576	112.851	121.243	89.797
FBgn0027505	-1.79974	8.28286e-20	3.75127e-19	295.038	262.404	183.124	60.9992	75.1445	73.1548
FBgn0027506	0.407932	0.0240814	0.0292282	126.662	124.131	92.2961	162.672	152.855	131.721
FBgn0027507	1.59725	5.56842e-14	1.60433e-13	24.413	28.0394	32.2786	94.1918	93.9247	65.0816
FBgn0027508	0.400624	0.0335408	0.0402382	36.34	39.188	41.5249	53.604	54.0379	44.8041
FBgn0027509	1.65527	2.2218e-17	8.28238e-17	16.9587	18.0515	16.7902	56.7032	53.846	50.139
FBgn0027512	1.16026	1.41196e-09	2.94328e-09	164.524	147.131	115.429	323.74	362.051	254.047
FBgn0027513	3.14245	5.35752e-42	9.55288e-41	10.8088	8.58288	6.54251	74.4429	86.0097	65.1996
FBgn0027514	2.83604	5.19843e-27	4.12927e-26	4.06884	6.90295	5.80815	44.0075	38.3518	35.5977
FBgn0027515	0.766336	5.20205e-06	8.3412e-06	80.6003	82.866	81.8815	140.978	151.656	119.068
FBgn0027518	1.81905	2.11161e-19	9.17861e-19	16.6481	21.6863	17.3911	67.3684	69.5081	56.7959
FBgn0027521	4.7585	4.51718e-64	1.7885e-62	3.91354	3.97073	7.00983	134.587	157.628	107.572
FBgn0027524	1.57894	6.20296e-14	1.78071e-13	17.0208	14.1419	17.9919	48.9233	51.8313	44.3083
FBgn0027525	0.795818	9.55088e-07	1.60979e-06	168.438	154.706	160.659	266.033	269.973	291.958
FBgn0027526	1.52807	1.40302e-15	4.55028e-15	29.8796	26.2984	25.5024	80.8549	86.0576	65.3412
FBgn0027527	-2.27555	3.92266e-07	6.79576e-07	4.8764	3.08495	2.50351	1.00454	0.479697	0.613754
FBgn0027529	0.610946	0.000216682	0.000308692	90.8811	84.0572	73.0024	121.101	132.037	119.871
FBgn0027532	1.0295	1.40101e-08	2.69892e-08	55.1934	45.2663	47.9005	107.7	102.439	88.239
FBgn0027535	0.970703	2.72854e-06	4.45646e-06	16.4617	16.4022	17.2575	33.3209	32.4995	31.0182
FBgn0027537	3.24028	5.02864e-49	1.15722e-47	18.2321	13.8975	21.7639	179.471	179.215	144.94
FBgn0027546	-2.40915	3.40451e-12	8.59657e-12	10.0323	7.30003	7.97786	1.47475	1.2712	1.93569
FBgn0027547	0.873055	1.94428e-07	3.44799e-07	71.1892	63.8676	67.4613	120.182	116.398	128.936
FBgn0027548	2.29578	9.67795e-26	6.9356e-25	22.7979	24.0687	31.6778	144.397	136.81	99.8767
FBgn0027552	0.691896	6.46281e-05	9.55519e-05	58.3925	59.286	69.4641	96.2009	101.648	100.727
FBgn0027553	2.02391	9.41552e-22	4.94596e-21	10.9952	10.9653	11.7164	44.8196	50.0564	40.3661
FBgn0027554	-0.810217	1.07543e-05	1.68518e-05	237.981	206.997	157.988	108.683	107.668	121.547
FBgn0027556	-0.772918	6.708e-05	9.90162e-05	302.492	331.525	313.072	191.953	139.208	213.327
FBgn0027558	1.79915	2.92956e-19	1.25543e-18	14.3497	16.2494	14.5537	51.8728	55.1172	47.92
FBgn0027561	-1.20977	7.44981e-10	1.58799e-09	395.858	326.913	233.628	137.836	141.127	127.283
FBgn0027562	-3.553	2.19448e-46	4.57147e-45	216.114	184.578	138.594	13.7644	11.4648	19.829
FBgn0027563	-1.00121	0.000172213	0.000247162	29.7864	30.2386	29.1075	15.6238	9.498	18.5543
FBgn0027564	0.458553	0.0235453	0.0285994	27.0531	27.3675	30.1757	36.2704	35.3297	43.0336
FBgn0027565	1.43376	2.0935e-15	6.69903e-15	29.4758	32.4378	30.6764	78.1191	93.9247	74.9252
FBgn0027567	1.63329	9.28482e-20	4.19165e-19	83.5199	91.7238	103.645	272.06	327.753	255.912
FBgn0027569	1.01453	4.86217e-08	8.98374e-08	37.6445	47.4654	49.3359	91.114	85.6739	91.0245
FBgn0027570	-1.35634	2.49425e-08	4.70821e-08	84.1411	90.7464	67.3278	29.837	21.1067	41.7589
FBgn0027572	-0.738821	8.94381e-05	0.000130746	108.523	113.013	118.299	71.3866	53.6061	75.2793
FBgn0027575	-2.03349	9.0428e-19	3.74429e-18	40.9058	38.0579	34.682	8.1432	8.25079	10.9295
FBgn0027578	-1.4262	9.1066e-08	1.65149e-07	26.7736	35.2478	28.1728	12.2041	7.62718	13.0541
FBgn0027583	1.15484	2.82486e-09	5.74297e-09	23.1085	21.3197	19.7944	43.6227	48.2095	49.1239
FBgn0027584	3.76526	3.6059e-23	2.09343e-22	2.67115	4.21508	6.40899	50.4408	38.6876	89.4901
FBgn0027585	-0.9479	3.11973e-06	5.07639e-06	125.792	119.061	130.116	58.3275	51.0158	82.0778
FBgn0027586	-2.22934	1.63845e-18	6.65453e-18	209.468	222.544	228.02	46.2517	28.566	63.3819
FBgn0027587	1.72928	1.28493e-18	5.26061e-18	22.3631	25.1988	27.6721	85.4288	91.2863	69.6611
FBgn0027588	0.966814	5.70032e-09	1.12935e-08	173.034	183.722	158.723	356.228	316.6	317.948
FBgn0027589	-1.67397	0.000143865	0.000207457	2.82645	2.26026	4.50632	0.854929	0.719545	1.39275
FBgn0027592	1.70409	7.96636e-19	3.3104e-18	23.6055	22.6026	21.3299	78.2901	77.7589	60.7617
FBgn0027594	-0.601601	0.000408508	0.000570061	123.618	137.234	121.404	90.1095	74.7847	82.7388
FBgn0027596	-1.74694	3.30885e-12	8.3633e-12	108.616	92.8233	79.6117	26.9516	18.0606	37.0613
FBgn0027597	1.50508	3.30236e-14	9.67635e-14	17.1761	18.9984	16.6901	48.7951	53.5821	45.5595
FBgn0027599	1.0719	4.96332e-09	9.9041e-09	28.2023	28.6503	29.0741	56.062	65.9104	56.3946
FBgn0027600	-5.05141	3.48371e-93	3.79606e-91	154.15	147.833	125.509	4.89447	2.99811	4.72119
FBgn0027601	0.950258	9.32505e-08	1.68943e-07	68.7044	63.5011	71.8007	133.262	113.256	141.73
FBgn0027602	2.22988	9.29375e-14	2.63712e-13	8.6657	10.1712	20.1282	63.0938	63.9196	54.4825
FBgn0027603	1.32857	8.78227e-13	2.31094e-12	38.1415	41.9981	47.3664	108.64	115.391	92.2992
FBgn0027607	0.816555	5.92916e-07	1.01423e-06	64.6977	69.1517	62.3541	116.676	115.967	107.69
FBgn0027608	-2.70719	2.89919e-51	7.30469e-50	189.558	181.218	174.979	24.0876	27.0549	31.2543
FBgn0027609	1.54263	3.05495e-13	8.33816e-13	14.1944	13.867	16.5566	42.1266	47.442	38.9026
FBgn0027610	-1.23959	4.40622e-12	1.10559e-11	176.979	188.548	143.868	69.0783	63.7037	79.1507
FBgn0027615	0.38288	0.0307233	0.0369694	107.312	92.8233	79.111	112.936	137.577	108.469
FBgn0027616	1.03289	2.27669e-09	4.66595e-09	67.7415	62.5542	76.9412	142.239	144.197	132.311
FBgn0027617	3.04706	9.49796e-26	6.81427e-25	2.42267	2.38244	2.53689	17.868	24.6804	17.5392
FBgn0027619	0.410742	0.00958131	0.0120454	140.328	146.611	145.07	181.737	196.028	188.706
FBgn0027620	2.6462	4.57173e-41	7.87635e-40	24.7547	25.1377	28.8405	168.421	187.034	131.65
FBgn0027621	-1.23105	2.98243e-12	7.56525e-12	243.199	248.415	211.463	101.694	84.4746	108.068
FBgn0027654	-2.74501	7.15564e-38	1.072e-36	116.412	110.661	116.163	14.5552	14.3669	21.5286
FBgn0027660	1.40912	1.00312e-14	3.04785e-14	41.1854	38.9131	38.3872	105.883	117.118	87.46
FBgn0027779	-0.44255	0.00689701	0.00875797	304.915	324.928	291.175	226.642	205.934	234.171
FBgn0027780	1.1541	6.41605e-06	1.02133e-05	8.07556	8.15526	9.4132	21.5656	17.7728	16.8782
FBgn0027783	4.08625	7.87928e-77	4.73834e-75	5.28017	4.88705	5.27406	88.1432	98.17	72.7063
FBgn0027784	2.13879	1.13944e-19	5.08816e-19	7.76496	7.39166	9.51334	36.3131	39.6469	31.4431
FBgn0027785	-1.59755	4.65083e-22	2.49867e-21	372.128	365.979	398.259	115.244	130.262	125.3
FBgn0027786	0.39483	0.0148539	0.01835	105.138	100.673	96.4353	131.125	140.167	120.485
FBgn0027790	-1.66479	3.1148e-09	6.3153e-09	33.234	29.5361	37.4191	9.38284	7.26741	14.4704
FBgn0027791	1.92846	1.2798e-24	8.27812e-24	19.2882	19.09	19.7944	76.5375	67.7572	73.7685
FBgn0027793	-3.74403	3.84811e-34	4.76306e-33	25.0964	20.7089	18.5927	1.23965	1.60698	1.88847
FBgn0027794	0.39755	0.0270411	0.0326836	37.8309	38.7909	36.9852	50.4408	49.049	47.92
FBgn0027795	-2.22761	1.68421e-18	6.8295e-18	59.666	48.6872	31.4441	8.57066	10.4814	10.2922
FBgn0027841	2.34928	1.50747e-23	9.03139e-23	8.13768	6.59751	8.7456	42.3617	40.2945	35.4325
FBgn0027844	-1.65296	3.7294e-08	6.94205e-08	16.3064	15.1498	12.4508	4.25327	3.52577	5.92509
FBgn0027864	1.23364	9.20928e-07	1.55385e-06	8.63464	8.24689	10.2143	20.3046	24.4645	18.271
FBgn0027865	0.44009	0.0120552	0.015028	50.6897	53.8491	47.7336	67.86	75.3364	60.4784
FBgn0027866	0.617987	0.000120957	0.000175376	91.4091	94.5949	85.0192	134.63	145.876	129.455
FBgn0027868	2.42881	1.73531e-39	2.79689e-38	22.7358	24.8018	26.5038	137.986	139.616	115.787
FBgn0027872	2.02925	2.2899e-17	8.52378e-17	9.22478	10.1406	13.6525	46.5723	49.2649	37.4862
FBgn0027873	1.96878	4.57945e-20	2.11365e-19	14.9708	11.0875	12.0169	48.2821	52.6467	46.1024
FBgn0027889	3.20464	7.15523e-64	2.80683e-62	18.3253	19.3955	16.8236	175.303	180.822	139.346
FBgn0027903	3.6705	2.50246e-73	1.3022e-71	7.54754	7.75819	6.67603	96.0513	96.2752	83.447
FBgn0027932	1.27954	7.13943e-14	2.04082e-13	186.297	180.821	204.453	466.385	496.103	407.745
FBgn0027948	1.1134	2.58143e-11	6.10702e-11	87.713	84.5765	83.3502	191.141	192.814	161.205
FBgn0027949	3.26597	2.11879e-44	4.18149e-43	15.2504	10.4461	9.44658	111.525	131.677	90.1983
FBgn0027950	1.77667	1.50327e-20	7.23214e-20	23.1085	22.175	23.5998	76.1742	90.4229	66.5923
FBgn0027951	1.64255	1.75179e-17	6.56869e-17	45.3474	48.229	58.0815	166.818	173.195	127.921
FBgn0028292	1.85777	3.55893e-19	1.51192e-18	20.0957	16.7381	18.3257	71.3224	72.4342	53.4438
FBgn0028325	-1.20401	1.32943e-11	3.22836e-11	751.679	810.578	993.16	364.242	390.329	342.097
FBgn0028327	0.441733	0.00723471	0.00917399	131.942	144.779	150.678	197.766	192.526	182.143
FBgn0028331	0.787254	1.04128e-05	1.63388e-05	153.001	143.832	178.15	297.985	264.577	246.092
FBgn0028341	0.73821	5.64095e-06	9.01887e-06	119.021	135.31	132.419	214.758	220.301	201.123
FBgn0028342	-1.96082	2.46435e-29	2.31185e-28	923.254	940.207	1120.77	243.933	273.043	240.875
FBgn0028343	2.30199	1.63504e-37	2.40742e-36	54.1373	48.229	51.4388	267.678	265.944	214.271
FBgn0028360	0.518161	0.00221058	0.00291746	103.771	114.723	92.1292	141.192	165.615	131.65
FBgn0028369	-1.01035	9.37154e-05	0.000136812	13.1383	14.5695	13.6191	6.15549	7.48327	6.60966
FBgn0028370	-2.70129	2.58061e-13	7.08749e-13	7.67178	8.1858	6.30885	1.09003	1.51105	0.75539
FBgn0028371	-1.81955	1.68569e-19	7.39789e-19	190.055	184.944	207.458	48.3249	45.3314	69.0001
FBgn0028372	-1.24273	5.46401e-08	1.00564e-07	80.4761	63.7149	42.5597	24.6433	25.0642	27.7606
FBgn0028375	1.7212	2.00237e-13	5.54961e-13	10.5603	10.2628	9.54672	37.3604	34.874	26.3678
FBgn0028379	-2.30466	5.93864e-23	3.3921e-22	108.647	90.0438	66.4933	13.2087	18.7561	20.9149
FBgn0028380	0.643498	0.000631113	0.000866193	37.9241	37.7219	30.7431	54.5445	60.4418	48.7226
FBgn0028382	1.86191	9.48327e-16	3.11684e-15	10.0323	10.1406	13.5523	35.2872	40.8942	45.0873
FBgn0028387	2.60128	9.56713e-31	9.74724e-30	11.1505	9.56029	8.44518	60.187	67.4454	46.8342
FBgn0028396	1.71785	3.39868e-05	5.12111e-05	9.93915	12.5231	17.1908	76.4948	19.5476	31.4667
FBgn0028397	-1.38293	3.86962e-16	1.31487e-15	110.728	106.782	106.75	39.6473	43.8203	39.1858
FBgn0028400	-2.26655	1.48313e-25	1.04582e-24	46.5898	51.4973	47.2997	10.2805	8.51462	10.9059
FBgn0028402	1.94591	1.97672e-19	8.6217e-19	12.6103	10.4766	13.2853	45.1402	50.7999	42.5615
FBgn0028407	-2.70961	1.00033e-14	3.0401e-14	8.44828	7.30003	8.17814	1.15415	1.53503	0.920631
FBgn0028408	3.69452	1.10492e-56	3.39438e-55	13.5421	14.9666	22.0309	227.09	234.668	185.968
FBgn0028410	-2.18589	1.96746e-06	3.24408e-06	4.31732	3.51256	2.30323	1.06866	0.719545	0.377695
FBgn0028411	2.31604	1.34936e-31	1.43838e-30	12.8277	14.8444	15.9223	68.9073	76.2718	69.2126
FBgn0028412	-2.67907	4.13612e-30	4.0877e-29	137.378	113.868	71.3	14.7689	17.461	17.2559
FBgn0028421	0.902767	2.73301e-06	4.46306e-06	32.7681	41.0512	43.0938	74.5071	78.2386	63.0751
FBgn0028425	1.39942	1.25489e-13	3.5247e-13	36.6817	32.9265	37.1521	103.297	95.9634	78.3953
FBgn0028426	1.93865	6.92131e-11	1.58591e-10	7.67178	8.79668	17.124	42.7464	44.2281	40.8619
FBgn0028427	0.728086	2.04416e-05	3.13913e-05	54.2305	53.3604	59.2164	88.5493	95.4597	88.7819
FBgn0028429	0.811721	1.22782e-06	2.0495e-06	70.3195	61.699	63.5558	105.199	125.345	108.375
FBgn0028430	-1.61408	0.00389367	0.00504321	1.24239	0.519249	0.534082	0.277852	0.287818	0.165242
[truncated: 8,721 more rows]
